# Supplementary material for: A gibberellin-assisted study of the transcriptional and hormonal changes occurring at floral transition in peach buds (Prunus persica L. Batsch)
Source: BMC Plant Biol. 2024 Jul 8;24:643. doi: 10.1186/s12870-024-05360-6 (PMC11229236; doi:10.1186/s12870-024-05360-6)
Supplement: Supplementary file 8 — Supplementary Material 8 [file 12870_2024_5360_MOESM8_ESM.xlsx]

## Sheet: Table S1
Table S1. List of of DEGs related to treatment efficacy, identified through DESeq2 with FDR < 0.01 and fold change > 2.
Pattern	Gene ID
Downregulated	PRUPE_2G261300
Downregulated	PRUPE_3G230100
Downregulated	PRUPE_6G238100
Downregulated	PRUPE_2G294600
Downregulated	PRUPE_5G145000
Downregulated	PRUPE_5G039900
Downregulated	PRUPE_5G152000
Downregulated	PRUPE_5G180500
Downregulated	PRUPE_3G123900
Downregulated	PRUPE_2G043600
Downregulated	PRUPE_1G258100
Downregulated	PRUPE_7G041600
Downregulated	PRUPE_8G173500
Downregulated	PRUPE_3G262200
Downregulated	PRUPE_4G138200
Downregulated	PRUPE_6G295300
Downregulated	PRUPE_8G264900
Downregulated	PRUPE_3G214200
Downregulated	PRUPE_6G066300
Downregulated	PRUPE_8G148600
Downregulated	PRUPE_7G229000
Downregulated	PRUPE_3G041800
Downregulated	PRUPE_2G263600
Downregulated	PRUPE_8G128700
Downregulated	PRUPE_1G509400
Downregulated	PRUPE_5G135300
Downregulated	PRUPE_4G279600
Downregulated	PRUPE_6G280800
Downregulated	PRUPE_5G003500
Downregulated	PRUPE_4G191800
Downregulated	PRUPE_1G410500
Downregulated	PRUPE_5G074800
Downregulated	PRUPE_1G359900
Downregulated	PRUPE_1G169100
Downregulated	PRUPE_2G113600
Downregulated	PRUPE_1G421800
Downregulated	PRUPE_8G074700
Downregulated	PRUPE_2G200300
Downregulated	PRUPE_1G509800
Downregulated	PRUPE_6G177500
Downregulated	PRUPE_3G284900
Downregulated	PRUPE_8G137000
Downregulated	PRUPE_4G252100
Downregulated	PRUPE_8G263100
Downregulated	PRUPE_7G256100
Downregulated	PRUPE_8G243100
Downregulated	PRUPE_8G110900
Downregulated	PRUPE_5G082200
Downregulated	PRUPE_6G194800
Downregulated	PRUPE_3G205900
Downregulated	PRUPE_7G208500
Downregulated	PRUPE_8G158200
Downregulated	PRUPE_1G244900
Downregulated	PRUPE_5G173700
Downregulated	PRUPE_4G149000
Downregulated	PRUPE_I001000
Downregulated	PRUPE_8G150600
Downregulated	PRUPE_8G235600
Downregulated	PRUPE_3G042000
Downregulated	PRUPE_1G520900
Downregulated	PRUPE_1G548300
Downregulated	PRUPE_8G018700
Downregulated	PRUPE_2G260100
Downregulated	PRUPE_4G191700
Downregulated	PRUPE_8G107200
Downregulated	PRUPE_2G199800
Downregulated	PRUPE_6G292800
Downregulated	PRUPE_7G227500
Downregulated	PRUPE_7G200200
Downregulated	PRUPE_8G011800
Downregulated	PRUPE_7G239200
Downregulated	PRUPE_3G025700
Downregulated	PRUPE_6G207300
Downregulated	PRUPE_1G393100
Downregulated	PRUPE_5G096400
Downregulated	PRUPE_3G228900
Downregulated	PRUPE_8G128900
Downregulated	PRUPE_1G007400
Downregulated	PRUPE_3G012400
Downregulated	PRUPE_2G073800
Downregulated	PRUPE_8G210700
Downregulated	PRUPE_1G586200
Downregulated	PRUPE_7G119300
Downregulated	PRUPE_1G245500
Downregulated	PRUPE_8G177200
Downregulated	PRUPE_1G227100
Downregulated	PRUPE_2G243800
Downregulated	PRUPE_4G198200
Downregulated	PRUPE_2G229500
Downregulated	PRUPE_5G195200
Downregulated	PRUPE_4G029800
Downregulated	PRUPE_6G195100
Downregulated	PRUPE_8G093200
Downregulated	PRUPE_5G175200
Downregulated	PRUPE_2G317800
Downregulated	PRUPE_8G025400
Downregulated	PRUPE_4G245800
Downregulated	PRUPE_2G317700
Downregulated	PRUPE_3G005100
Downregulated	PRUPE_3G005900
Downregulated	PRUPE_1G462200
Downregulated	PRUPE_1G531700
Downregulated	PRUPE_1G237800
Downregulated	PRUPE_4G228900
Downregulated	PRUPE_2G132000
Downregulated	PRUPE_7G152300
Upregulated	PRUPE_8G135500
Upregulated	PRUPE_6G116500
Upregulated	PRUPE_3G116000
Upregulated	PRUPE_4G131600
Upregulated	PRUPE_6G041500
Upregulated	PRUPE_4G116300
Upregulated	PRUPE_2G079900
Upregulated	PRUPE_1G047400
Upregulated	PRUPE_1G312400
Upregulated	PRUPE_6G020400
Upregulated	PRUPE_3G016500
Upregulated	PRUPE_6G304200
Upregulated	PRUPE_2G175000
Upregulated	PRUPE_1G097700
Upregulated	PRUPE_7G210500
Upregulated	PRUPE_2G198100
Upregulated	PRUPE_7G239700
Upregulated	PRUPE_3G216200
Upregulated	PRUPE_5G148400
Upregulated	PRUPE_1G348700
Upregulated	PRUPE_6G111400
Upregulated	PRUPE_6G088400
Upregulated	PRUPE_6G286800
Upregulated	PRUPE_8G092000
Upregulated	PRUPE_7G153500
Upregulated	PRUPE_1G538200
Upregulated	PRUPE_1G043300
Upregulated	PRUPE_3G119100
Upregulated	PRUPE_1G144800
Upregulated	PRUPE_3G251800
Upregulated	PRUPE_3G176800
Upregulated	PRUPE_2G167700
Upregulated	PRUPE_5G194400
Upregulated	PRUPE_7G116800
Upregulated	PRUPE_6G142800
Upregulated	PRUPE_1G326200
Upregulated	PRUPE_1G103000
Upregulated	PRUPE_4G028600
Upregulated	PRUPE_6G332500
Upregulated	PRUPE_7G161900
Upregulated	PRUPE_4G162700
Upregulated	PRUPE_7G137200
Upregulated	PRUPE_7G255300
Upregulated	PRUPE_5G240000
Upregulated	PRUPE_6G176900
Upregulated	PRUPE_4G147100
Upregulated	PRUPE_1G123300
Upregulated	PRUPE_4G101900
Upregulated	PRUPE_1G323000
Upregulated	PRUPE_7G210800

## Sheet: Table S2
Table S2. List of of DEGs related to bud development (i.e. the time of the treatment), identified through DESeq2 with FDR < 0.01 and fold change > 2.
Pattern	Contrast	Gene ID
Downregulated	T1 vs T3	PRUPE_1G016900
Downregulated	T1 vs T3	PRUPE_1G047400
Downregulated	T1 vs T3	PRUPE_1G067100
Downregulated	T1 vs T3	PRUPE_1G074000
Downregulated	T1 vs T3	PRUPE_1G078900
Downregulated	T1 vs T3	PRUPE_1G121100
Downregulated	T1 vs T3	PRUPE_1G121800
Downregulated	T1 vs T3	PRUPE_1G123300
Downregulated	T1 vs T3	PRUPE_1G131300
Downregulated	T1 vs T3	PRUPE_1G131500
Downregulated	T1 vs T3	PRUPE_1G143800
Downregulated	T1 vs T3	PRUPE_1G144800
Downregulated	T1 vs T3	PRUPE_1G161800
Downregulated	T1 vs T3	PRUPE_1G248800
Downregulated	T1 vs T3	PRUPE_1G312400
Downregulated	T1 vs T3	PRUPE_1G323000
Downregulated	T1 vs T3	PRUPE_1G327500
Downregulated	T1 vs T3	PRUPE_1G327700
Downregulated	T1 vs T3	PRUPE_1G334000
Downregulated	T1 vs T3	PRUPE_1G361100
Downregulated	T1 vs T3	PRUPE_1G436500
Downregulated	T1 vs T3	PRUPE_1G436600
Downregulated	T1 vs T3	PRUPE_1G436700
Downregulated	T1 vs T3	PRUPE_1G440600
Downregulated	T1 vs T3	PRUPE_1G498400
Downregulated	T1 vs T3	PRUPE_1G498600
Downregulated	T1 vs T3	PRUPE_1G498700
Downregulated	T1 vs T3	PRUPE_1G498800
Downregulated	T1 vs T3	PRUPE_1G531500
Downregulated	T1 vs T3	PRUPE_1G531600
Downregulated	T1 vs T3	PRUPE_2G014800
Downregulated	T1 vs T3	PRUPE_2G017200
Downregulated	T1 vs T3	PRUPE_2G035400
Downregulated	T1 vs T3	PRUPE_2G087400
Downregulated	T1 vs T3	PRUPE_2G094300
Downregulated	T1 vs T3	PRUPE_2G116000
Downregulated	T1 vs T3	PRUPE_2G130400
Downregulated	T1 vs T3	PRUPE_2G167700
Downregulated	T1 vs T3	PRUPE_2G198000
Downregulated	T1 vs T3	PRUPE_2G198100
Downregulated	T1 vs T3	PRUPE_2G271000
Downregulated	T1 vs T3	PRUPE_2G301000
Downregulated	T1 vs T3	PRUPE_2G304500
Downregulated	T1 vs T3	PRUPE_2G318900
Downregulated	T1 vs T3	PRUPE_3G016500
Downregulated	T1 vs T3	PRUPE_3G027900
Downregulated	T1 vs T3	PRUPE_3G116000
Downregulated	T1 vs T3	PRUPE_3G119100
Downregulated	T1 vs T3	PRUPE_3G143800
Downregulated	T1 vs T3	PRUPE_3G158900
Downregulated	T1 vs T3	PRUPE_3G174300
Downregulated	T1 vs T3	PRUPE_3G176800
Downregulated	T1 vs T3	PRUPE_3G181300
Downregulated	T1 vs T3	PRUPE_3G197100
Downregulated	T1 vs T3	PRUPE_3G216200
Downregulated	T1 vs T3	PRUPE_3G238500
Downregulated	T1 vs T3	PRUPE_3G284600
Downregulated	T1 vs T3	PRUPE_3G289400
Downregulated	T1 vs T3	PRUPE_4G024400
Downregulated	T1 vs T3	PRUPE_4G034600
Downregulated	T1 vs T3	PRUPE_4G048200
Downregulated	T1 vs T3	PRUPE_4G093100
Downregulated	T1 vs T3	PRUPE_4G096300
Downregulated	T1 vs T3	PRUPE_4G101900
Downregulated	T1 vs T3	PRUPE_4G116300
Downregulated	T1 vs T3	PRUPE_4G116900
Downregulated	T1 vs T3	PRUPE_4G131600
Downregulated	T1 vs T3	PRUPE_4G149500
Downregulated	T1 vs T3	PRUPE_4G201400
Downregulated	T1 vs T3	PRUPE_4G227100
Downregulated	T1 vs T3	PRUPE_5G023000
Downregulated	T1 vs T3	PRUPE_5G023400
Downregulated	T1 vs T3	PRUPE_5G047300
Downregulated	T1 vs T3	PRUPE_5G070800
Downregulated	T1 vs T3	PRUPE_5G074500
Downregulated	T1 vs T3	PRUPE_5G078500
Downregulated	T1 vs T3	PRUPE_5G116500
Downregulated	T1 vs T3	PRUPE_5G126600
Downregulated	T1 vs T3	PRUPE_5G148400
Downregulated	T1 vs T3	PRUPE_5G194400
Downregulated	T1 vs T3	PRUPE_6G013200
Downregulated	T1 vs T3	PRUPE_6G017300
Downregulated	T1 vs T3	PRUPE_6G020900
Downregulated	T1 vs T3	PRUPE_6G041500
Downregulated	T1 vs T3	PRUPE_6G050200
Downregulated	T1 vs T3	PRUPE_6G050300
Downregulated	T1 vs T3	PRUPE_6G054800
Downregulated	T1 vs T3	PRUPE_6G063000
Downregulated	T1 vs T3	PRUPE_6G074700
Downregulated	T1 vs T3	PRUPE_6G103800
Downregulated	T1 vs T3	PRUPE_6G105800
Downregulated	T1 vs T3	PRUPE_6G111400
Downregulated	T1 vs T3	PRUPE_6G142300
Downregulated	T1 vs T3	PRUPE_6G176900
Downregulated	T1 vs T3	PRUPE_6G197800
Downregulated	T1 vs T3	PRUPE_6G197900
Downregulated	T1 vs T3	PRUPE_6G198000
Downregulated	T1 vs T3	PRUPE_6G198100
Downregulated	T1 vs T3	PRUPE_6G246200
Downregulated	T1 vs T3	PRUPE_6G281000
Downregulated	T1 vs T3	PRUPE_6G286800
Downregulated	T1 vs T3	PRUPE_6G304200
Downregulated	T1 vs T3	PRUPE_6G311400
Downregulated	T1 vs T3	PRUPE_7G037500
Downregulated	T1 vs T3	PRUPE_7G039800
Downregulated	T1 vs T3	PRUPE_7G087200
Downregulated	T1 vs T3	PRUPE_7G132400
Downregulated	T1 vs T3	PRUPE_7G196500
Downregulated	T1 vs T3	PRUPE_7G207500
Downregulated	T1 vs T3	PRUPE_7G210800
Downregulated	T1 vs T3	PRUPE_7G236500
Downregulated	T1 vs T3	PRUPE_7G238800
Downregulated	T1 vs T3	PRUPE_8G028900
Downregulated	T1 vs T3	PRUPE_8G069700
Downregulated	T1 vs T3	PRUPE_8G077200
Downregulated	T1 vs T3	PRUPE_8G098600
Downregulated	T1 vs T3	PRUPE_8G098700
Downregulated	T1 vs T3	PRUPE_8G116800
Downregulated	T1 vs T3	PRUPE_8G116900
Downregulated	T1 vs T3	PRUPE_8G126300
Downregulated	T1 vs T3	PRUPE_8G135500
Downregulated	T1 vs T3	PRUPE_8G160100
Downregulated	T1 vs T3	PRUPE_8G217200
Downregulated	T1 vs T3	PRUPE_8G237800
Downregulated	T1 vs T3	PRUPE_8G237900
Downregulated	T1 vs T3	PRUPE_8G254300
Downregulated	T1 vs T3	PRUPE_8G265500
Downregulated	T1 vs T3	PRUPE_I002800
Upregulated	T1 vs T3	PRUPE_1G007400
Upregulated	T1 vs T3	PRUPE_1G081300
Upregulated	T1 vs T3	PRUPE_1G091400
Upregulated	T1 vs T3	PRUPE_1G096800
Upregulated	T1 vs T3	PRUPE_1G113800
Upregulated	T1 vs T3	PRUPE_1G213200
Upregulated	T1 vs T3	PRUPE_1G226900
Upregulated	T1 vs T3	PRUPE_1G237800
Upregulated	T1 vs T3	PRUPE_1G244900
Upregulated	T1 vs T3	PRUPE_1G251200
Upregulated	T1 vs T3	PRUPE_1G271700
Upregulated	T1 vs T3	PRUPE_1G276300
Upregulated	T1 vs T3	PRUPE_1G359900
Upregulated	T1 vs T3	PRUPE_1G377700
Upregulated	T1 vs T3	PRUPE_1G390800
Upregulated	T1 vs T3	PRUPE_1G410500
Upregulated	T1 vs T3	PRUPE_1G426300
Upregulated	T1 vs T3	PRUPE_1G462200
Upregulated	T1 vs T3	PRUPE_1G471400
Upregulated	T1 vs T3	PRUPE_1G482500
Upregulated	T1 vs T3	PRUPE_1G509800
Upregulated	T1 vs T3	PRUPE_1G521700
Upregulated	T1 vs T3	PRUPE_1G540400
Upregulated	T1 vs T3	PRUPE_1G548300
Upregulated	T1 vs T3	PRUPE_2G043600
Upregulated	T1 vs T3	PRUPE_2G199800
Upregulated	T1 vs T3	PRUPE_2G200300
Upregulated	T1 vs T3	PRUPE_2G203200
Upregulated	T1 vs T3	PRUPE_2G254900
Upregulated	T1 vs T3	PRUPE_2G260100
Upregulated	T1 vs T3	PRUPE_2G263600
Upregulated	T1 vs T3	PRUPE_3G025700
Upregulated	T1 vs T3	PRUPE_3G035000
Upregulated	T1 vs T3	PRUPE_3G205900
Upregulated	T1 vs T3	PRUPE_3G228900
Upregulated	T1 vs T3	PRUPE_3G229000
Upregulated	T1 vs T3	PRUPE_3G229400
Upregulated	T1 vs T3	PRUPE_3G229500
Upregulated	T1 vs T3	PRUPE_3G229700
Upregulated	T1 vs T3	PRUPE_3G229900
Upregulated	T1 vs T3	PRUPE_3G230000
Upregulated	T1 vs T3	PRUPE_3G230100
Upregulated	T1 vs T3	PRUPE_3G277600
Upregulated	T1 vs T3	PRUPE_3G284900
Upregulated	T1 vs T3	PRUPE_3G302200
Upregulated	T1 vs T3	PRUPE_4G035300
Upregulated	T1 vs T3	PRUPE_4G035600
Upregulated	T1 vs T3	PRUPE_4G084000
Upregulated	T1 vs T3	PRUPE_4G118300
Upregulated	T1 vs T3	PRUPE_4G138200
Upregulated	T1 vs T3	PRUPE_4G149000
Upregulated	T1 vs T3	PRUPE_4G151600
Upregulated	T1 vs T3	PRUPE_4G162300
Upregulated	T1 vs T3	PRUPE_4G172000
Upregulated	T1 vs T3	PRUPE_4G191700
Upregulated	T1 vs T3	PRUPE_4G191800
Upregulated	T1 vs T3	PRUPE_4G228900
Upregulated	T1 vs T3	PRUPE_4G245800
Upregulated	T1 vs T3	PRUPE_4G252100
Upregulated	T1 vs T3	PRUPE_4G279600
Upregulated	T1 vs T3	PRUPE_5G003500
Upregulated	T1 vs T3	PRUPE_5G039900
Upregulated	T1 vs T3	PRUPE_5G073500
Upregulated	T1 vs T3	PRUPE_5G074800
Upregulated	T1 vs T3	PRUPE_5G089100
Upregulated	T1 vs T3	PRUPE_5G102600
Upregulated	T1 vs T3	PRUPE_5G104500
Upregulated	T1 vs T3	PRUPE_5G129000
Upregulated	T1 vs T3	PRUPE_5G135300
Upregulated	T1 vs T3	PRUPE_5G145000
Upregulated	T1 vs T3	PRUPE_5G152000
Upregulated	T1 vs T3	PRUPE_5G173700
Upregulated	T1 vs T3	PRUPE_5G175200
Upregulated	T1 vs T3	PRUPE_5G199600
Upregulated	T1 vs T3	PRUPE_5G222200
Upregulated	T1 vs T3	PRUPE_6G032200
Upregulated	T1 vs T3	PRUPE_6G039200
Upregulated	T1 vs T3	PRUPE_6G054100
Upregulated	T1 vs T3	PRUPE_6G066300
Upregulated	T1 vs T3	PRUPE_6G088200
Upregulated	T1 vs T3	PRUPE_6G089300
Upregulated	T1 vs T3	PRUPE_6G166000
Upregulated	T1 vs T3	PRUPE_6G177500
Upregulated	T1 vs T3	PRUPE_6G179500
Upregulated	T1 vs T3	PRUPE_6G194800
Upregulated	T1 vs T3	PRUPE_6G195100
Upregulated	T1 vs T3	PRUPE_6G205400
Upregulated	T1 vs T3	PRUPE_6G264900
Upregulated	T1 vs T3	PRUPE_6G280800
Upregulated	T1 vs T3	PRUPE_6G292800
Upregulated	T1 vs T3	PRUPE_6G314500
Upregulated	T1 vs T3	PRUPE_6G314600
Upregulated	T1 vs T3	PRUPE_7G011000
Upregulated	T1 vs T3	PRUPE_7G119300
Upregulated	T1 vs T3	PRUPE_7G123400
Upregulated	T1 vs T3	PRUPE_7G144800
Upregulated	T1 vs T3	PRUPE_7G144900
Upregulated	T1 vs T3	PRUPE_7G169700
Upregulated	T1 vs T3	PRUPE_7G200200
Upregulated	T1 vs T3	PRUPE_7G208500
Upregulated	T1 vs T3	PRUPE_7G212000
Upregulated	T1 vs T3	PRUPE_7G227500
Upregulated	T1 vs T3	PRUPE_7G229000
Upregulated	T1 vs T3	PRUPE_7G239200
Upregulated	T1 vs T3	PRUPE_8G011800
Upregulated	T1 vs T3	PRUPE_8G018100
Upregulated	T1 vs T3	PRUPE_8G018300
Upregulated	T1 vs T3	PRUPE_8G018700
Upregulated	T1 vs T3	PRUPE_8G079600
Upregulated	T1 vs T3	PRUPE_8G080700
Upregulated	T1 vs T3	PRUPE_8G107300
Upregulated	T1 vs T3	PRUPE_8G110900
Upregulated	T1 vs T3	PRUPE_8G111400
Upregulated	T1 vs T3	PRUPE_8G112400
Upregulated	T1 vs T3	PRUPE_8G128700
Upregulated	T1 vs T3	PRUPE_8G128900
Upregulated	T1 vs T3	PRUPE_8G137000
Upregulated	T1 vs T3	PRUPE_8G148600
Upregulated	T1 vs T3	PRUPE_8G158200
Upregulated	T1 vs T3	PRUPE_8G173500
Upregulated	T1 vs T3	PRUPE_8G201600
Upregulated	T1 vs T3	PRUPE_8G210700
Upregulated	T1 vs T3	PRUPE_8G215300
Upregulated	T1 vs T3	PRUPE_8G256700
Upregulated	T1 vs T3	PRUPE_8G257700
Upregulated	T1 vs T3	PRUPE_I000900
Upregulated	T1 vs T5	PRUPE_1G000500
Upregulated	T1 vs T5	PRUPE_1G002900
Upregulated	T1 vs T5	PRUPE_1G005100
Upregulated	T1 vs T5	PRUPE_1G007500
Upregulated	T1 vs T5	PRUPE_1G010700
Upregulated	T1 vs T5	PRUPE_1G010800
Upregulated	T1 vs T5	PRUPE_1G010900
Upregulated	T1 vs T5	PRUPE_1G011500
Upregulated	T1 vs T5	PRUPE_1G012100
Upregulated	T1 vs T5	PRUPE_1G012800
Upregulated	T1 vs T5	PRUPE_1G015700
Upregulated	T1 vs T5	PRUPE_1G016100
Upregulated	T1 vs T5	PRUPE_1G017300
Upregulated	T1 vs T5	PRUPE_1G019900
Upregulated	T1 vs T5	PRUPE_1G020000
Upregulated	T1 vs T5	PRUPE_1G020300
Upregulated	T1 vs T5	PRUPE_1G022000
Upregulated	T1 vs T5	PRUPE_1G022500
Upregulated	T1 vs T5	PRUPE_1G023100
Upregulated	T1 vs T5	PRUPE_1G023500
Upregulated	T1 vs T5	PRUPE_1G026900
Upregulated	T1 vs T5	PRUPE_1G027500
Upregulated	T1 vs T5	PRUPE_1G027600
Upregulated	T1 vs T5	PRUPE_1G031100
Upregulated	T1 vs T5	PRUPE_1G031400
Upregulated	T1 vs T5	PRUPE_1G032400
Upregulated	T1 vs T5	PRUPE_1G032500
Upregulated	T1 vs T5	PRUPE_1G032700
Upregulated	T1 vs T5	PRUPE_1G033900
Upregulated	T1 vs T5	PRUPE_1G038600
Upregulated	T1 vs T5	PRUPE_1G040400
Upregulated	T1 vs T5	PRUPE_1G041800
Upregulated	T1 vs T5	PRUPE_1G042400
Upregulated	T1 vs T5	PRUPE_1G046000
Upregulated	T1 vs T5	PRUPE_1G046200
Upregulated	T1 vs T5	PRUPE_1G046900
Upregulated	T1 vs T5	PRUPE_1G047900
Upregulated	T1 vs T5	PRUPE_1G048000
Upregulated	T1 vs T5	PRUPE_1G048500
Upregulated	T1 vs T5	PRUPE_1G049200
Upregulated	T1 vs T5	PRUPE_1G052300
Upregulated	T1 vs T5	PRUPE_1G052600
Upregulated	T1 vs T5	PRUPE_1G054400
Upregulated	T1 vs T5	PRUPE_1G054600
Upregulated	T1 vs T5	PRUPE_1G058400
Upregulated	T1 vs T5	PRUPE_1G061300
Upregulated	T1 vs T5	PRUPE_1G063100
Upregulated	T1 vs T5	PRUPE_1G067200
Upregulated	T1 vs T5	PRUPE_1G067700
Upregulated	T1 vs T5	PRUPE_1G068600
Upregulated	T1 vs T5	PRUPE_1G069800
Upregulated	T1 vs T5	PRUPE_1G070700
Upregulated	T1 vs T5	PRUPE_1G073700
Upregulated	T1 vs T5	PRUPE_1G076600
Upregulated	T1 vs T5	PRUPE_1G081200
Upregulated	T1 vs T5	PRUPE_1G081300
Upregulated	T1 vs T5	PRUPE_1G084300
Upregulated	T1 vs T5	PRUPE_1G087300
Upregulated	T1 vs T5	PRUPE_1G088000
Upregulated	T1 vs T5	PRUPE_1G088600
Upregulated	T1 vs T5	PRUPE_1G091100
Upregulated	T1 vs T5	PRUPE_1G091200
Upregulated	T1 vs T5	PRUPE_1G091400
Upregulated	T1 vs T5	PRUPE_1G093000
Upregulated	T1 vs T5	PRUPE_1G093600
Upregulated	T1 vs T5	PRUPE_1G094400
Upregulated	T1 vs T5	PRUPE_1G095300
Upregulated	T1 vs T5	PRUPE_1G096800
Upregulated	T1 vs T5	PRUPE_1G096900
Upregulated	T1 vs T5	PRUPE_1G097500
Upregulated	T1 vs T5	PRUPE_1G097600
Upregulated	T1 vs T5	PRUPE_1G097700
Upregulated	T1 vs T5	PRUPE_1G107300
Upregulated	T1 vs T5	PRUPE_1G107400
Upregulated	T1 vs T5	PRUPE_1G108900
Upregulated	T1 vs T5	PRUPE_1G109900
Upregulated	T1 vs T5	PRUPE_1G110700
Upregulated	T1 vs T5	PRUPE_1G112500
Upregulated	T1 vs T5	PRUPE_1G113400
Upregulated	T1 vs T5	PRUPE_1G113800
Upregulated	T1 vs T5	PRUPE_1G114500
Upregulated	T1 vs T5	PRUPE_1G118000
Upregulated	T1 vs T5	PRUPE_1G118600
Upregulated	T1 vs T5	PRUPE_1G123100
Upregulated	T1 vs T5	PRUPE_1G128600
Upregulated	T1 vs T5	PRUPE_1G128700
Upregulated	T1 vs T5	PRUPE_1G129800
Upregulated	T1 vs T5	PRUPE_1G134400
Upregulated	T1 vs T5	PRUPE_1G135600
Upregulated	T1 vs T5	PRUPE_1G139900
Upregulated	T1 vs T5	PRUPE_1G140300
Upregulated	T1 vs T5	PRUPE_1G141800
Upregulated	T1 vs T5	PRUPE_1G143000
Upregulated	T1 vs T5	PRUPE_1G143100
Upregulated	T1 vs T5	PRUPE_1G148600
Upregulated	T1 vs T5	PRUPE_1G148700
Upregulated	T1 vs T5	PRUPE_1G149400
Upregulated	T1 vs T5	PRUPE_1G150500
Upregulated	T1 vs T5	PRUPE_1G151700
Upregulated	T1 vs T5	PRUPE_1G153700
Upregulated	T1 vs T5	PRUPE_1G153800
Upregulated	T1 vs T5	PRUPE_1G154200
Upregulated	T1 vs T5	PRUPE_1G156200
Upregulated	T1 vs T5	PRUPE_1G158500
Upregulated	T1 vs T5	PRUPE_1G159600
Upregulated	T1 vs T5	PRUPE_1G163400
Upregulated	T1 vs T5	PRUPE_1G163600
Upregulated	T1 vs T5	PRUPE_1G164800
Upregulated	T1 vs T5	PRUPE_1G169400
Upregulated	T1 vs T5	PRUPE_1G169700
Upregulated	T1 vs T5	PRUPE_1G175100
Upregulated	T1 vs T5	PRUPE_1G177000
Upregulated	T1 vs T5	PRUPE_1G178400
Upregulated	T1 vs T5	PRUPE_1G179900
Upregulated	T1 vs T5	PRUPE_1G184400
Upregulated	T1 vs T5	PRUPE_1G190000
Upregulated	T1 vs T5	PRUPE_1G195200
Upregulated	T1 vs T5	PRUPE_1G195300
Upregulated	T1 vs T5	PRUPE_1G199000
Upregulated	T1 vs T5	PRUPE_1G199100
Upregulated	T1 vs T5	PRUPE_1G199300
Upregulated	T1 vs T5	PRUPE_1G205600
Upregulated	T1 vs T5	PRUPE_1G208000
Upregulated	T1 vs T5	PRUPE_1G208500
Upregulated	T1 vs T5	PRUPE_1G208600
Upregulated	T1 vs T5	PRUPE_1G209700
Upregulated	T1 vs T5	PRUPE_1G210200
Upregulated	T1 vs T5	PRUPE_1G212000
Upregulated	T1 vs T5	PRUPE_1G213200
Upregulated	T1 vs T5	PRUPE_1G214100
Upregulated	T1 vs T5	PRUPE_1G216700
Upregulated	T1 vs T5	PRUPE_1G217100
Upregulated	T1 vs T5	PRUPE_1G220700
Upregulated	T1 vs T5	PRUPE_1G221100
Upregulated	T1 vs T5	PRUPE_1G223600
Upregulated	T1 vs T5	PRUPE_1G223800
Upregulated	T1 vs T5	PRUPE_1G225300
Upregulated	T1 vs T5	PRUPE_1G225700
Upregulated	T1 vs T5	PRUPE_1G226700
Upregulated	T1 vs T5	PRUPE_1G226900
Upregulated	T1 vs T5	PRUPE_1G232600
Upregulated	T1 vs T5	PRUPE_1G233100
Upregulated	T1 vs T5	PRUPE_1G235600
Upregulated	T1 vs T5	PRUPE_1G238100
Upregulated	T1 vs T5	PRUPE_1G239600
Upregulated	T1 vs T5	PRUPE_1G239900
Upregulated	T1 vs T5	PRUPE_1G241400
Upregulated	T1 vs T5	PRUPE_1G241500
Upregulated	T1 vs T5	PRUPE_1G241600
Upregulated	T1 vs T5	PRUPE_1G245100
Upregulated	T1 vs T5	PRUPE_1G247500
Upregulated	T1 vs T5	PRUPE_1G247900
Upregulated	T1 vs T5	PRUPE_1G249800
Upregulated	T1 vs T5	PRUPE_1G251200
Upregulated	T1 vs T5	PRUPE_1G252400
Upregulated	T1 vs T5	PRUPE_1G253200
Upregulated	T1 vs T5	PRUPE_1G254000
Upregulated	T1 vs T5	PRUPE_1G255100
Upregulated	T1 vs T5	PRUPE_1G256700
Upregulated	T1 vs T5	PRUPE_1G257100
Upregulated	T1 vs T5	PRUPE_1G257300
Upregulated	T1 vs T5	PRUPE_1G257400
Upregulated	T1 vs T5	PRUPE_1G258200
Upregulated	T1 vs T5	PRUPE_1G259100
Upregulated	T1 vs T5	PRUPE_1G259600
Upregulated	T1 vs T5	PRUPE_1G261900
Upregulated	T1 vs T5	PRUPE_1G264900
Upregulated	T1 vs T5	PRUPE_1G265100
Upregulated	T1 vs T5	PRUPE_1G266400
Upregulated	T1 vs T5	PRUPE_1G271400
Upregulated	T1 vs T5	PRUPE_1G271700
Upregulated	T1 vs T5	PRUPE_1G272500
Upregulated	T1 vs T5	PRUPE_1G273300
Upregulated	T1 vs T5	PRUPE_1G275100
Upregulated	T1 vs T5	PRUPE_1G275900
Upregulated	T1 vs T5	PRUPE_1G276300
Upregulated	T1 vs T5	PRUPE_1G277200
Upregulated	T1 vs T5	PRUPE_1G278000
Upregulated	T1 vs T5	PRUPE_1G281400
Upregulated	T1 vs T5	PRUPE_1G281500
Upregulated	T1 vs T5	PRUPE_1G282200
Upregulated	T1 vs T5	PRUPE_1G282700
Upregulated	T1 vs T5	PRUPE_1G282800
Upregulated	T1 vs T5	PRUPE_1G286400
Upregulated	T1 vs T5	PRUPE_1G286900
Upregulated	T1 vs T5	PRUPE_1G291000
Upregulated	T1 vs T5	PRUPE_1G296300
Upregulated	T1 vs T5	PRUPE_1G296600
Upregulated	T1 vs T5	PRUPE_1G301700
Upregulated	T1 vs T5	PRUPE_1G302300
Upregulated	T1 vs T5	PRUPE_1G304000
Upregulated	T1 vs T5	PRUPE_1G304800
Upregulated	T1 vs T5	PRUPE_1G305500
Upregulated	T1 vs T5	PRUPE_1G305600
Upregulated	T1 vs T5	PRUPE_1G305700
Upregulated	T1 vs T5	PRUPE_1G305900
Upregulated	T1 vs T5	PRUPE_1G306500
Upregulated	T1 vs T5	PRUPE_1G306700
Upregulated	T1 vs T5	PRUPE_1G308900
Upregulated	T1 vs T5	PRUPE_1G310500
Upregulated	T1 vs T5	PRUPE_1G310900
Upregulated	T1 vs T5	PRUPE_1G311300
Upregulated	T1 vs T5	PRUPE_1G312500
Upregulated	T1 vs T5	PRUPE_1G313800
Upregulated	T1 vs T5	PRUPE_1G314000
Upregulated	T1 vs T5	PRUPE_1G318400
Upregulated	T1 vs T5	PRUPE_1G318500
Upregulated	T1 vs T5	PRUPE_1G320600
Upregulated	T1 vs T5	PRUPE_1G321200
Upregulated	T1 vs T5	PRUPE_1G321400
Upregulated	T1 vs T5	PRUPE_1G325800
Upregulated	T1 vs T5	PRUPE_1G327600
Upregulated	T1 vs T5	PRUPE_1G328600
Upregulated	T1 vs T5	PRUPE_1G329000
Upregulated	T1 vs T5	PRUPE_1G330800
Upregulated	T1 vs T5	PRUPE_1G332600
Upregulated	T1 vs T5	PRUPE_1G333900
Upregulated	T1 vs T5	PRUPE_1G336800
Upregulated	T1 vs T5	PRUPE_1G337600
Upregulated	T1 vs T5	PRUPE_1G339900
Upregulated	T1 vs T5	PRUPE_1G341300
Upregulated	T1 vs T5	PRUPE_1G341500
Upregulated	T1 vs T5	PRUPE_1G342100
Upregulated	T1 vs T5	PRUPE_1G343600
Upregulated	T1 vs T5	PRUPE_1G344600
Upregulated	T1 vs T5	PRUPE_1G344900
Upregulated	T1 vs T5	PRUPE_1G346200
Upregulated	T1 vs T5	PRUPE_1G348100
Upregulated	T1 vs T5	PRUPE_1G350500
Upregulated	T1 vs T5	PRUPE_1G350700
Upregulated	T1 vs T5	PRUPE_1G354000
Upregulated	T1 vs T5	PRUPE_1G354300
Upregulated	T1 vs T5	PRUPE_1G355700
Upregulated	T1 vs T5	PRUPE_1G356700
Upregulated	T1 vs T5	PRUPE_1G358900
Upregulated	T1 vs T5	PRUPE_1G359100
Upregulated	T1 vs T5	PRUPE_1G359300
Upregulated	T1 vs T5	PRUPE_1G361900
Upregulated	T1 vs T5	PRUPE_1G363000
Upregulated	T1 vs T5	PRUPE_1G365600
Upregulated	T1 vs T5	PRUPE_1G368000
Upregulated	T1 vs T5	PRUPE_1G368500
Upregulated	T1 vs T5	PRUPE_1G368600
Upregulated	T1 vs T5	PRUPE_1G370300
Upregulated	T1 vs T5	PRUPE_1G372800
Upregulated	T1 vs T5	PRUPE_1G373300
Upregulated	T1 vs T5	PRUPE_1G376400
Upregulated	T1 vs T5	PRUPE_1G376600
Upregulated	T1 vs T5	PRUPE_1G377700
Upregulated	T1 vs T5	PRUPE_1G377900
Upregulated	T1 vs T5	PRUPE_1G380600
Upregulated	T1 vs T5	PRUPE_1G381200
Upregulated	T1 vs T5	PRUPE_1G382300
Upregulated	T1 vs T5	PRUPE_1G384100
Upregulated	T1 vs T5	PRUPE_1G384400
Upregulated	T1 vs T5	PRUPE_1G392300
Upregulated	T1 vs T5	PRUPE_1G394200
Upregulated	T1 vs T5	PRUPE_1G397900
Upregulated	T1 vs T5	PRUPE_1G398200
Upregulated	T1 vs T5	PRUPE_1G401500
Upregulated	T1 vs T5	PRUPE_1G404000
Upregulated	T1 vs T5	PRUPE_1G404300
Upregulated	T1 vs T5	PRUPE_1G405400
Upregulated	T1 vs T5	PRUPE_1G406000
Upregulated	T1 vs T5	PRUPE_1G407700
Upregulated	T1 vs T5	PRUPE_1G407800
Upregulated	T1 vs T5	PRUPE_1G409900
Upregulated	T1 vs T5	PRUPE_1G410400
Upregulated	T1 vs T5	PRUPE_1G412000
Upregulated	T1 vs T5	PRUPE_1G412100
Upregulated	T1 vs T5	PRUPE_1G413800
Upregulated	T1 vs T5	PRUPE_1G414800
Upregulated	T1 vs T5	PRUPE_1G416700
Upregulated	T1 vs T5	PRUPE_1G417100
Upregulated	T1 vs T5	PRUPE_1G418100
Upregulated	T1 vs T5	PRUPE_1G418500
Upregulated	T1 vs T5	PRUPE_1G419500
Upregulated	T1 vs T5	PRUPE_1G422200
Upregulated	T1 vs T5	PRUPE_1G425100
Upregulated	T1 vs T5	PRUPE_1G425400
Upregulated	T1 vs T5	PRUPE_1G426300
Upregulated	T1 vs T5	PRUPE_1G426700
Upregulated	T1 vs T5	PRUPE_1G430400
Upregulated	T1 vs T5	PRUPE_1G431500
Upregulated	T1 vs T5	PRUPE_1G433300
Upregulated	T1 vs T5	PRUPE_1G433500
Upregulated	T1 vs T5	PRUPE_1G435400
Upregulated	T1 vs T5	PRUPE_1G435900
Upregulated	T1 vs T5	PRUPE_1G437500
Upregulated	T1 vs T5	PRUPE_1G437700
Upregulated	T1 vs T5	PRUPE_1G437900
Upregulated	T1 vs T5	PRUPE_1G438800
Upregulated	T1 vs T5	PRUPE_1G441200
Upregulated	T1 vs T5	PRUPE_1G441600
Upregulated	T1 vs T5	PRUPE_1G442100
Upregulated	T1 vs T5	PRUPE_1G442200
Upregulated	T1 vs T5	PRUPE_1G443900
Upregulated	T1 vs T5	PRUPE_1G444000
Upregulated	T1 vs T5	PRUPE_1G447800
Upregulated	T1 vs T5	PRUPE_1G447900
Upregulated	T1 vs T5	PRUPE_1G448600
Upregulated	T1 vs T5	PRUPE_1G449100
Upregulated	T1 vs T5	PRUPE_1G449600
Upregulated	T1 vs T5	PRUPE_1G451700
Upregulated	T1 vs T5	PRUPE_1G451800
Upregulated	T1 vs T5	PRUPE_1G453400
Upregulated	T1 vs T5	PRUPE_1G454300
Upregulated	T1 vs T5	PRUPE_1G455200
Upregulated	T1 vs T5	PRUPE_1G455600
Upregulated	T1 vs T5	PRUPE_1G456100
Upregulated	T1 vs T5	PRUPE_1G457700
Upregulated	T1 vs T5	PRUPE_1G457800
Upregulated	T1 vs T5	PRUPE_1G457900
Upregulated	T1 vs T5	PRUPE_1G460600
Upregulated	T1 vs T5	PRUPE_1G461400
Upregulated	T1 vs T5	PRUPE_1G462000
Upregulated	T1 vs T5	PRUPE_1G462100
Upregulated	T1 vs T5	PRUPE_1G462400
Upregulated	T1 vs T5	PRUPE_1G463100
Upregulated	T1 vs T5	PRUPE_1G464700
Upregulated	T1 vs T5	PRUPE_1G465600
Upregulated	T1 vs T5	PRUPE_1G467200
Upregulated	T1 vs T5	PRUPE_1G470400
Upregulated	T1 vs T5	PRUPE_1G471400
Upregulated	T1 vs T5	PRUPE_1G472300
Upregulated	T1 vs T5	PRUPE_1G472600
Upregulated	T1 vs T5	PRUPE_1G472800
Upregulated	T1 vs T5	PRUPE_1G474600
Upregulated	T1 vs T5	PRUPE_1G475100
Upregulated	T1 vs T5	PRUPE_1G475200
Upregulated	T1 vs T5	PRUPE_1G475300
Upregulated	T1 vs T5	PRUPE_1G475400
Upregulated	T1 vs T5	PRUPE_1G475800
Upregulated	T1 vs T5	PRUPE_1G480400
Upregulated	T1 vs T5	PRUPE_1G481600
Upregulated	T1 vs T5	PRUPE_1G482000
Upregulated	T1 vs T5	PRUPE_1G482300
Upregulated	T1 vs T5	PRUPE_1G482500
Upregulated	T1 vs T5	PRUPE_1G486900
Upregulated	T1 vs T5	PRUPE_1G488900
Upregulated	T1 vs T5	PRUPE_1G490000
Upregulated	T1 vs T5	PRUPE_1G491700
Upregulated	T1 vs T5	PRUPE_1G492000
Upregulated	T1 vs T5	PRUPE_1G492100
Upregulated	T1 vs T5	PRUPE_1G496200
Upregulated	T1 vs T5	PRUPE_1G496300
Upregulated	T1 vs T5	PRUPE_1G497100
Upregulated	T1 vs T5	PRUPE_1G497300
Upregulated	T1 vs T5	PRUPE_1G499400
Upregulated	T1 vs T5	PRUPE_1G500900
Upregulated	T1 vs T5	PRUPE_1G501100
Upregulated	T1 vs T5	PRUPE_1G502800
Upregulated	T1 vs T5	PRUPE_1G503100
Upregulated	T1 vs T5	PRUPE_1G503200
Upregulated	T1 vs T5	PRUPE_1G503400
Upregulated	T1 vs T5	PRUPE_1G503600
Upregulated	T1 vs T5	PRUPE_1G505400
Upregulated	T1 vs T5	PRUPE_1G510000
Upregulated	T1 vs T5	PRUPE_1G511600
Upregulated	T1 vs T5	PRUPE_1G512300
Upregulated	T1 vs T5	PRUPE_1G512400
Upregulated	T1 vs T5	PRUPE_1G513200
Upregulated	T1 vs T5	PRUPE_1G513800
Upregulated	T1 vs T5	PRUPE_1G515300
Upregulated	T1 vs T5	PRUPE_1G516300
Upregulated	T1 vs T5	PRUPE_1G517300
Upregulated	T1 vs T5	PRUPE_1G519200
Upregulated	T1 vs T5	PRUPE_1G520700
Upregulated	T1 vs T5	PRUPE_1G521700
Upregulated	T1 vs T5	PRUPE_1G521900
Upregulated	T1 vs T5	PRUPE_1G522400
Upregulated	T1 vs T5	PRUPE_1G522500
Upregulated	T1 vs T5	PRUPE_1G524100
Upregulated	T1 vs T5	PRUPE_1G527600
Upregulated	T1 vs T5	PRUPE_1G527700
Upregulated	T1 vs T5	PRUPE_1G527900
Upregulated	T1 vs T5	PRUPE_1G528500
Upregulated	T1 vs T5	PRUPE_1G528800
Upregulated	T1 vs T5	PRUPE_1G529500
Upregulated	T1 vs T5	PRUPE_1G529800
Upregulated	T1 vs T5	PRUPE_1G531800
Upregulated	T1 vs T5	PRUPE_1G533000
Upregulated	T1 vs T5	PRUPE_1G536600
Upregulated	T1 vs T5	PRUPE_1G536700
Upregulated	T1 vs T5	PRUPE_1G537700
Upregulated	T1 vs T5	PRUPE_1G538300
Upregulated	T1 vs T5	PRUPE_1G539400
Upregulated	T1 vs T5	PRUPE_1G540400
Upregulated	T1 vs T5	PRUPE_1G540600
Upregulated	T1 vs T5	PRUPE_1G542800
Upregulated	T1 vs T5	PRUPE_1G543900
Upregulated	T1 vs T5	PRUPE_1G544000
Upregulated	T1 vs T5	PRUPE_1G544100
Upregulated	T1 vs T5	PRUPE_1G545100
Upregulated	T1 vs T5	PRUPE_1G546100
Upregulated	T1 vs T5	PRUPE_1G552600
Upregulated	T1 vs T5	PRUPE_1G552800
Upregulated	T1 vs T5	PRUPE_1G555200
Upregulated	T1 vs T5	PRUPE_1G555600
Upregulated	T1 vs T5	PRUPE_1G557800
Upregulated	T1 vs T5	PRUPE_1G558400
Upregulated	T1 vs T5	PRUPE_1G559400
Upregulated	T1 vs T5	PRUPE_1G559700
Upregulated	T1 vs T5	PRUPE_1G562600
Upregulated	T1 vs T5	PRUPE_1G566900
Upregulated	T1 vs T5	PRUPE_1G567500
Upregulated	T1 vs T5	PRUPE_1G568900
Upregulated	T1 vs T5	PRUPE_1G573600
Upregulated	T1 vs T5	PRUPE_1G573800
Upregulated	T1 vs T5	PRUPE_1G576200
Upregulated	T1 vs T5	PRUPE_1G576500
Upregulated	T1 vs T5	PRUPE_1G582100
Upregulated	T1 vs T5	PRUPE_1G582200
Upregulated	T1 vs T5	PRUPE_1G582500
Upregulated	T1 vs T5	PRUPE_1G585100
Upregulated	T1 vs T5	PRUPE_1G587600
Upregulated	T1 vs T5	PRUPE_1G587800
Upregulated	T1 vs T5	PRUPE_1G588000
Upregulated	T1 vs T5	PRUPE_2G001300
Upregulated	T1 vs T5	PRUPE_2G001800
Upregulated	T1 vs T5	PRUPE_2G004500
Upregulated	T1 vs T5	PRUPE_2G007300
Upregulated	T1 vs T5	PRUPE_2G007400
Upregulated	T1 vs T5	PRUPE_2G009800
Upregulated	T1 vs T5	PRUPE_2G011500
Upregulated	T1 vs T5	PRUPE_2G012000
Upregulated	T1 vs T5	PRUPE_2G012900
Upregulated	T1 vs T5	PRUPE_2G016500
Upregulated	T1 vs T5	PRUPE_2G016800
Upregulated	T1 vs T5	PRUPE_2G017800
Upregulated	T1 vs T5	PRUPE_2G020200
Upregulated	T1 vs T5	PRUPE_2G022200
Upregulated	T1 vs T5	PRUPE_2G022400
Upregulated	T1 vs T5	PRUPE_2G023700
Upregulated	T1 vs T5	PRUPE_2G023800
Upregulated	T1 vs T5	PRUPE_2G026800
Upregulated	T1 vs T5	PRUPE_2G027900
Upregulated	T1 vs T5	PRUPE_2G030800
Upregulated	T1 vs T5	PRUPE_2G031000
Upregulated	T1 vs T5	PRUPE_2G031700
Upregulated	T1 vs T5	PRUPE_2G031800
Upregulated	T1 vs T5	PRUPE_2G033800
Upregulated	T1 vs T5	PRUPE_2G033900
Upregulated	T1 vs T5	PRUPE_2G035000
Upregulated	T1 vs T5	PRUPE_2G037500
Upregulated	T1 vs T5	PRUPE_2G038800
Upregulated	T1 vs T5	PRUPE_2G040400
Upregulated	T1 vs T5	PRUPE_2G048900
Upregulated	T1 vs T5	PRUPE_2G050300
Upregulated	T1 vs T5	PRUPE_2G051800
Upregulated	T1 vs T5	PRUPE_2G052800
Upregulated	T1 vs T5	PRUPE_2G064800
Upregulated	T1 vs T5	PRUPE_2G064900
Upregulated	T1 vs T5	PRUPE_2G065600
Upregulated	T1 vs T5	PRUPE_2G067500
Upregulated	T1 vs T5	PRUPE_2G070300
Upregulated	T1 vs T5	PRUPE_2G071700
Upregulated	T1 vs T5	PRUPE_2G071800
Upregulated	T1 vs T5	PRUPE_2G072200
Upregulated	T1 vs T5	PRUPE_2G073600
Upregulated	T1 vs T5	PRUPE_2G074300
Upregulated	T1 vs T5	PRUPE_2G077100
Upregulated	T1 vs T5	PRUPE_2G079500
Upregulated	T1 vs T5	PRUPE_2G079900
Upregulated	T1 vs T5	PRUPE_2G080000
Upregulated	T1 vs T5	PRUPE_2G080300
Upregulated	T1 vs T5	PRUPE_2G082700
Upregulated	T1 vs T5	PRUPE_2G083500
Upregulated	T1 vs T5	PRUPE_2G084300
Upregulated	T1 vs T5	PRUPE_2G086300
Upregulated	T1 vs T5	PRUPE_2G086500
Upregulated	T1 vs T5	PRUPE_2G092900
Upregulated	T1 vs T5	PRUPE_2G096100
Upregulated	T1 vs T5	PRUPE_2G097700
Upregulated	T1 vs T5	PRUPE_2G097800
Upregulated	T1 vs T5	PRUPE_2G101500
Upregulated	T1 vs T5	PRUPE_2G103600
Upregulated	T1 vs T5	PRUPE_2G103700
Upregulated	T1 vs T5	PRUPE_2G106800
Upregulated	T1 vs T5	PRUPE_2G107700
Upregulated	T1 vs T5	PRUPE_2G108300
Upregulated	T1 vs T5	PRUPE_2G112800
Upregulated	T1 vs T5	PRUPE_2G112900
Upregulated	T1 vs T5	PRUPE_2G113000
Upregulated	T1 vs T5	PRUPE_2G115600
Upregulated	T1 vs T5	PRUPE_2G116800
Upregulated	T1 vs T5	PRUPE_2G117400
Upregulated	T1 vs T5	PRUPE_2G118600
Upregulated	T1 vs T5	PRUPE_2G120900
Upregulated	T1 vs T5	PRUPE_2G121600
Upregulated	T1 vs T5	PRUPE_2G123200
Upregulated	T1 vs T5	PRUPE_2G125300
Upregulated	T1 vs T5	PRUPE_2G126000
Upregulated	T1 vs T5	PRUPE_2G127300
Upregulated	T1 vs T5	PRUPE_2G128200
Upregulated	T1 vs T5	PRUPE_2G135000
Upregulated	T1 vs T5	PRUPE_2G135700
Upregulated	T1 vs T5	PRUPE_2G136400
Upregulated	T1 vs T5	PRUPE_2G138600
Upregulated	T1 vs T5	PRUPE_2G140900
Upregulated	T1 vs T5	PRUPE_2G144800
Upregulated	T1 vs T5	PRUPE_2G146300
Upregulated	T1 vs T5	PRUPE_2G147700
Upregulated	T1 vs T5	PRUPE_2G148700
Upregulated	T1 vs T5	PRUPE_2G152600
Upregulated	T1 vs T5	PRUPE_2G153900
Upregulated	T1 vs T5	PRUPE_2G155300
Upregulated	T1 vs T5	PRUPE_2G158700
Upregulated	T1 vs T5	PRUPE_2G160700
Upregulated	T1 vs T5	PRUPE_2G161400
Upregulated	T1 vs T5	PRUPE_2G161500
Upregulated	T1 vs T5	PRUPE_2G162300
Upregulated	T1 vs T5	PRUPE_2G168800
Upregulated	T1 vs T5	PRUPE_2G170400
Upregulated	T1 vs T5	PRUPE_2G171400
Upregulated	T1 vs T5	PRUPE_2G171500
Upregulated	T1 vs T5	PRUPE_2G174100
Upregulated	T1 vs T5	PRUPE_2G175000
Upregulated	T1 vs T5	PRUPE_2G175100
Upregulated	T1 vs T5	PRUPE_2G175400
Upregulated	T1 vs T5	PRUPE_2G178300
Upregulated	T1 vs T5	PRUPE_2G179300
Upregulated	T1 vs T5	PRUPE_2G179800
Upregulated	T1 vs T5	PRUPE_2G181000
Upregulated	T1 vs T5	PRUPE_2G181400
Upregulated	T1 vs T5	PRUPE_2G183300
Upregulated	T1 vs T5	PRUPE_2G183500
Upregulated	T1 vs T5	PRUPE_2G184500
Upregulated	T1 vs T5	PRUPE_2G184900
Upregulated	T1 vs T5	PRUPE_2G186100
Upregulated	T1 vs T5	PRUPE_2G191600
Upregulated	T1 vs T5	PRUPE_2G191900
Upregulated	T1 vs T5	PRUPE_2G193600
Upregulated	T1 vs T5	PRUPE_2G193800
Upregulated	T1 vs T5	PRUPE_2G194000
Upregulated	T1 vs T5	PRUPE_2G194200
Upregulated	T1 vs T5	PRUPE_2G196400
Upregulated	T1 vs T5	PRUPE_2G197400
Upregulated	T1 vs T5	PRUPE_2G198900
Upregulated	T1 vs T5	PRUPE_2G203200
Upregulated	T1 vs T5	PRUPE_2G203300
Upregulated	T1 vs T5	PRUPE_2G203500
Upregulated	T1 vs T5	PRUPE_2G205300
Upregulated	T1 vs T5	PRUPE_2G206100
Upregulated	T1 vs T5	PRUPE_2G206400
Upregulated	T1 vs T5	PRUPE_2G207100
Upregulated	T1 vs T5	PRUPE_2G208800
Upregulated	T1 vs T5	PRUPE_2G209900
Upregulated	T1 vs T5	PRUPE_2G213700
Upregulated	T1 vs T5	PRUPE_2G214200
Upregulated	T1 vs T5	PRUPE_2G219600
Upregulated	T1 vs T5	PRUPE_2G223600
Upregulated	T1 vs T5	PRUPE_2G223800
Upregulated	T1 vs T5	PRUPE_2G227300
Upregulated	T1 vs T5	PRUPE_2G230500
Upregulated	T1 vs T5	PRUPE_2G232000
Upregulated	T1 vs T5	PRUPE_2G232900
Upregulated	T1 vs T5	PRUPE_2G235300
Upregulated	T1 vs T5	PRUPE_2G237500
Upregulated	T1 vs T5	PRUPE_2G238600
Upregulated	T1 vs T5	PRUPE_2G238800
Upregulated	T1 vs T5	PRUPE_2G239300
Upregulated	T1 vs T5	PRUPE_2G239900
Upregulated	T1 vs T5	PRUPE_2G245800
Upregulated	T1 vs T5	PRUPE_2G248900
Upregulated	T1 vs T5	PRUPE_2G249100
Upregulated	T1 vs T5	PRUPE_2G251400
Upregulated	T1 vs T5	PRUPE_2G251900
Upregulated	T1 vs T5	PRUPE_2G254200
Upregulated	T1 vs T5	PRUPE_2G254900
Upregulated	T1 vs T5	PRUPE_2G257600
Upregulated	T1 vs T5	PRUPE_2G259900
Upregulated	T1 vs T5	PRUPE_2G263900
Upregulated	T1 vs T5	PRUPE_2G266000
Upregulated	T1 vs T5	PRUPE_2G266900
Upregulated	T1 vs T5	PRUPE_2G267000
Upregulated	T1 vs T5	PRUPE_2G267300
Upregulated	T1 vs T5	PRUPE_2G267800
Upregulated	T1 vs T5	PRUPE_2G271100
Upregulated	T1 vs T5	PRUPE_2G272500
Upregulated	T1 vs T5	PRUPE_2G274100
Upregulated	T1 vs T5	PRUPE_2G275500
Upregulated	T1 vs T5	PRUPE_2G277900
Upregulated	T1 vs T5	PRUPE_2G278200
Upregulated	T1 vs T5	PRUPE_2G279500
Upregulated	T1 vs T5	PRUPE_2G279600
Upregulated	T1 vs T5	PRUPE_2G280400
Upregulated	T1 vs T5	PRUPE_2G283900
Upregulated	T1 vs T5	PRUPE_2G284400
Upregulated	T1 vs T5	PRUPE_2G284500
Upregulated	T1 vs T5	PRUPE_2G286900
Upregulated	T1 vs T5	PRUPE_2G287400
Upregulated	T1 vs T5	PRUPE_2G289700
Upregulated	T1 vs T5	PRUPE_2G291100
Upregulated	T1 vs T5	PRUPE_2G292900
Upregulated	T1 vs T5	PRUPE_2G294700
Upregulated	T1 vs T5	PRUPE_2G297200
Upregulated	T1 vs T5	PRUPE_2G298700
Upregulated	T1 vs T5	PRUPE_2G299000
Upregulated	T1 vs T5	PRUPE_2G299900
Upregulated	T1 vs T5	PRUPE_2G300000
Upregulated	T1 vs T5	PRUPE_2G300200
Upregulated	T1 vs T5	PRUPE_2G302500
Upregulated	T1 vs T5	PRUPE_2G303100
Upregulated	T1 vs T5	PRUPE_2G303900
Upregulated	T1 vs T5	PRUPE_2G304900
Upregulated	T1 vs T5	PRUPE_2G308800
Upregulated	T1 vs T5	PRUPE_2G309000
Upregulated	T1 vs T5	PRUPE_2G309100
Upregulated	T1 vs T5	PRUPE_2G309500
Upregulated	T1 vs T5	PRUPE_2G310600
Upregulated	T1 vs T5	PRUPE_2G312500
Upregulated	T1 vs T5	PRUPE_2G312800
Upregulated	T1 vs T5	PRUPE_2G313700
Upregulated	T1 vs T5	PRUPE_2G314200
Upregulated	T1 vs T5	PRUPE_2G315600
Upregulated	T1 vs T5	PRUPE_2G316500
Upregulated	T1 vs T5	PRUPE_2G318000
Upregulated	T1 vs T5	PRUPE_2G322000
Upregulated	T1 vs T5	PRUPE_2G322300
Upregulated	T1 vs T5	PRUPE_2G324100
Upregulated	T1 vs T5	PRUPE_2G324700
Upregulated	T1 vs T5	PRUPE_2G325200
Upregulated	T1 vs T5	PRUPE_2G326300
Upregulated	T1 vs T5	PRUPE_3G002400
Upregulated	T1 vs T5	PRUPE_3G002500
Upregulated	T1 vs T5	PRUPE_3G004100
Upregulated	T1 vs T5	PRUPE_3G005600
Upregulated	T1 vs T5	PRUPE_3G007200
Upregulated	T1 vs T5	PRUPE_3G007600
Upregulated	T1 vs T5	PRUPE_3G013600
Upregulated	T1 vs T5	PRUPE_3G014100
Upregulated	T1 vs T5	PRUPE_3G015400
Upregulated	T1 vs T5	PRUPE_3G016300
Upregulated	T1 vs T5	PRUPE_3G016900
Upregulated	T1 vs T5	PRUPE_3G018000
Upregulated	T1 vs T5	PRUPE_3G025800
Upregulated	T1 vs T5	PRUPE_3G026100
Upregulated	T1 vs T5	PRUPE_3G028100
Upregulated	T1 vs T5	PRUPE_3G030600
Upregulated	T1 vs T5	PRUPE_3G031000
Upregulated	T1 vs T5	PRUPE_3G032200
Upregulated	T1 vs T5	PRUPE_3G033300
Upregulated	T1 vs T5	PRUPE_3G035000
Upregulated	T1 vs T5	PRUPE_3G035400
Upregulated	T1 vs T5	PRUPE_3G035700
Upregulated	T1 vs T5	PRUPE_3G037200
Upregulated	T1 vs T5	PRUPE_3G039000
Upregulated	T1 vs T5	PRUPE_3G040000
Upregulated	T1 vs T5	PRUPE_3G040900
Upregulated	T1 vs T5	PRUPE_3G041500
Upregulated	T1 vs T5	PRUPE_3G041600
Upregulated	T1 vs T5	PRUPE_3G041700
Upregulated	T1 vs T5	PRUPE_3G042100
Upregulated	T1 vs T5	PRUPE_3G044500
Upregulated	T1 vs T5	PRUPE_3G046800
Upregulated	T1 vs T5	PRUPE_3G050200
Upregulated	T1 vs T5	PRUPE_3G050900
Upregulated	T1 vs T5	PRUPE_3G051100
Upregulated	T1 vs T5	PRUPE_3G057100
Upregulated	T1 vs T5	PRUPE_3G057400
Upregulated	T1 vs T5	PRUPE_3G058700
Upregulated	T1 vs T5	PRUPE_3G060100
Upregulated	T1 vs T5	PRUPE_3G061800
Upregulated	T1 vs T5	PRUPE_3G066500
Upregulated	T1 vs T5	PRUPE_3G067400
Upregulated	T1 vs T5	PRUPE_3G067700
Upregulated	T1 vs T5	PRUPE_3G069100
Upregulated	T1 vs T5	PRUPE_3G070900
Upregulated	T1 vs T5	PRUPE_3G071000
Upregulated	T1 vs T5	PRUPE_3G075100
Upregulated	T1 vs T5	PRUPE_3G075600
Upregulated	T1 vs T5	PRUPE_3G077300
Upregulated	T1 vs T5	PRUPE_3G077500
Upregulated	T1 vs T5	PRUPE_3G080000
Upregulated	T1 vs T5	PRUPE_3G085000
Upregulated	T1 vs T5	PRUPE_3G086200
Upregulated	T1 vs T5	PRUPE_3G087400
Upregulated	T1 vs T5	PRUPE_3G087900
Upregulated	T1 vs T5	PRUPE_3G095000
Upregulated	T1 vs T5	PRUPE_3G096200
Upregulated	T1 vs T5	PRUPE_3G096600
Upregulated	T1 vs T5	PRUPE_3G102000
Upregulated	T1 vs T5	PRUPE_3G102800
Upregulated	T1 vs T5	PRUPE_3G102900
Upregulated	T1 vs T5	PRUPE_3G103900
Upregulated	T1 vs T5	PRUPE_3G104100
Upregulated	T1 vs T5	PRUPE_3G104500
Upregulated	T1 vs T5	PRUPE_3G107700
Upregulated	T1 vs T5	PRUPE_3G108000
Upregulated	T1 vs T5	PRUPE_3G114100
Upregulated	T1 vs T5	PRUPE_3G114200
Upregulated	T1 vs T5	PRUPE_3G115500
Upregulated	T1 vs T5	PRUPE_3G116000
Upregulated	T1 vs T5	PRUPE_3G118500
Upregulated	T1 vs T5	PRUPE_3G120100
Upregulated	T1 vs T5	PRUPE_3G120400
Upregulated	T1 vs T5	PRUPE_3G121200
Upregulated	T1 vs T5	PRUPE_3G121600
Upregulated	T1 vs T5	PRUPE_3G123000
Upregulated	T1 vs T5	PRUPE_3G125100
Upregulated	T1 vs T5	PRUPE_3G132900
Upregulated	T1 vs T5	PRUPE_3G133200
Upregulated	T1 vs T5	PRUPE_3G136500
Upregulated	T1 vs T5	PRUPE_3G140300
Upregulated	T1 vs T5	PRUPE_3G141500
Upregulated	T1 vs T5	PRUPE_3G141700
Upregulated	T1 vs T5	PRUPE_3G148300
Upregulated	T1 vs T5	PRUPE_3G149200
Upregulated	T1 vs T5	PRUPE_3G152400
Upregulated	T1 vs T5	PRUPE_3G155300
Upregulated	T1 vs T5	PRUPE_3G161200
Upregulated	T1 vs T5	PRUPE_3G161500
Upregulated	T1 vs T5	PRUPE_3G164300
Upregulated	T1 vs T5	PRUPE_3G169100
Upregulated	T1 vs T5	PRUPE_3G170400
Upregulated	T1 vs T5	PRUPE_3G170700
Upregulated	T1 vs T5	PRUPE_3G170900
Upregulated	T1 vs T5	PRUPE_3G171500
Upregulated	T1 vs T5	PRUPE_3G171600
Upregulated	T1 vs T5	PRUPE_3G171700
Upregulated	T1 vs T5	PRUPE_3G172000
Upregulated	T1 vs T5	PRUPE_3G172400
Upregulated	T1 vs T5	PRUPE_3G174600
Upregulated	T1 vs T5	PRUPE_3G174700
Upregulated	T1 vs T5	PRUPE_3G175200
Upregulated	T1 vs T5	PRUPE_3G175600
Upregulated	T1 vs T5	PRUPE_3G176100
Upregulated	T1 vs T5	PRUPE_3G176500
Upregulated	T1 vs T5	PRUPE_3G176700
Upregulated	T1 vs T5	PRUPE_3G179400
Upregulated	T1 vs T5	PRUPE_3G180200
Upregulated	T1 vs T5	PRUPE_3G180400
Upregulated	T1 vs T5	PRUPE_3G184000
Upregulated	T1 vs T5	PRUPE_3G184300
Upregulated	T1 vs T5	PRUPE_3G185000
Upregulated	T1 vs T5	PRUPE_3G185700
Upregulated	T1 vs T5	PRUPE_3G189400
Upregulated	T1 vs T5	PRUPE_3G189500
Upregulated	T1 vs T5	PRUPE_3G190400
Upregulated	T1 vs T5	PRUPE_3G191900
Upregulated	T1 vs T5	PRUPE_3G192200
Upregulated	T1 vs T5	PRUPE_3G192600
Upregulated	T1 vs T5	PRUPE_3G193200
Upregulated	T1 vs T5	PRUPE_3G193800
Upregulated	T1 vs T5	PRUPE_3G195800
Upregulated	T1 vs T5	PRUPE_3G197200
Upregulated	T1 vs T5	PRUPE_3G197400
Upregulated	T1 vs T5	PRUPE_3G197500
Upregulated	T1 vs T5	PRUPE_3G200500
Upregulated	T1 vs T5	PRUPE_3G201000
Upregulated	T1 vs T5	PRUPE_3G201700
Upregulated	T1 vs T5	PRUPE_3G201800
Upregulated	T1 vs T5	PRUPE_3G205100
Upregulated	T1 vs T5	PRUPE_3G206100
Upregulated	T1 vs T5	PRUPE_3G207800
Upregulated	T1 vs T5	PRUPE_3G208200
Upregulated	T1 vs T5	PRUPE_3G208300
Upregulated	T1 vs T5	PRUPE_3G211500
Upregulated	T1 vs T5	PRUPE_3G213800
Upregulated	T1 vs T5	PRUPE_3G216000
Upregulated	T1 vs T5	PRUPE_3G219600
Upregulated	T1 vs T5	PRUPE_3G219700
Upregulated	T1 vs T5	PRUPE_3G220300
Upregulated	T1 vs T5	PRUPE_3G223000
Upregulated	T1 vs T5	PRUPE_3G223200
Upregulated	T1 vs T5	PRUPE_3G226000
Upregulated	T1 vs T5	PRUPE_3G228000
Upregulated	T1 vs T5	PRUPE_3G229400
Upregulated	T1 vs T5	PRUPE_3G229700
Upregulated	T1 vs T5	PRUPE_3G229800
Upregulated	T1 vs T5	PRUPE_3G229900
Upregulated	T1 vs T5	PRUPE_3G230000
Upregulated	T1 vs T5	PRUPE_3G230300
Upregulated	T1 vs T5	PRUPE_3G231100
Upregulated	T1 vs T5	PRUPE_3G232700
Upregulated	T1 vs T5	PRUPE_3G233900
Upregulated	T1 vs T5	PRUPE_3G235100
Upregulated	T1 vs T5	PRUPE_3G236300
Upregulated	T1 vs T5	PRUPE_3G236600
Upregulated	T1 vs T5	PRUPE_3G237000
Upregulated	T1 vs T5	PRUPE_3G237300
Upregulated	T1 vs T5	PRUPE_3G237400
Upregulated	T1 vs T5	PRUPE_3G241700
Upregulated	T1 vs T5	PRUPE_3G242500
Upregulated	T1 vs T5	PRUPE_3G242700
Upregulated	T1 vs T5	PRUPE_3G244900
Upregulated	T1 vs T5	PRUPE_3G248000
Upregulated	T1 vs T5	PRUPE_3G248200
Upregulated	T1 vs T5	PRUPE_3G248600
Upregulated	T1 vs T5	PRUPE_3G248700
Upregulated	T1 vs T5	PRUPE_3G249300
Upregulated	T1 vs T5	PRUPE_3G250100
Upregulated	T1 vs T5	PRUPE_3G251000
Upregulated	T1 vs T5	PRUPE_3G252400
Upregulated	T1 vs T5	PRUPE_3G253200
Upregulated	T1 vs T5	PRUPE_3G253400
Upregulated	T1 vs T5	PRUPE_3G253700
Upregulated	T1 vs T5	PRUPE_3G254200
Upregulated	T1 vs T5	PRUPE_3G254800
Upregulated	T1 vs T5	PRUPE_3G254900
Upregulated	T1 vs T5	PRUPE_3G255500
Upregulated	T1 vs T5	PRUPE_3G255800
Upregulated	T1 vs T5	PRUPE_3G257100
Upregulated	T1 vs T5	PRUPE_3G258400
Upregulated	T1 vs T5	PRUPE_3G258500
Upregulated	T1 vs T5	PRUPE_3G258900
Upregulated	T1 vs T5	PRUPE_3G259100
Upregulated	T1 vs T5	PRUPE_3G264100
Upregulated	T1 vs T5	PRUPE_3G265800
Upregulated	T1 vs T5	PRUPE_3G266100
Upregulated	T1 vs T5	PRUPE_3G266700
Upregulated	T1 vs T5	PRUPE_3G269300
Upregulated	T1 vs T5	PRUPE_3G269900
Upregulated	T1 vs T5	PRUPE_3G270400
Upregulated	T1 vs T5	PRUPE_3G271700
Upregulated	T1 vs T5	PRUPE_3G275600
Upregulated	T1 vs T5	PRUPE_3G275800
Upregulated	T1 vs T5	PRUPE_3G277600
Upregulated	T1 vs T5	PRUPE_3G277800
Upregulated	T1 vs T5	PRUPE_3G278900
Upregulated	T1 vs T5	PRUPE_3G279800
Upregulated	T1 vs T5	PRUPE_3G280100
Upregulated	T1 vs T5	PRUPE_3G281000
Upregulated	T1 vs T5	PRUPE_3G281900
Upregulated	T1 vs T5	PRUPE_3G284800
Upregulated	T1 vs T5	PRUPE_3G285200
Upregulated	T1 vs T5	PRUPE_3G285500
Upregulated	T1 vs T5	PRUPE_3G287800
Upregulated	T1 vs T5	PRUPE_3G289300
Upregulated	T1 vs T5	PRUPE_3G291000
Upregulated	T1 vs T5	PRUPE_3G296100
Upregulated	T1 vs T5	PRUPE_3G298700
Upregulated	T1 vs T5	PRUPE_3G302200
Upregulated	T1 vs T5	PRUPE_3G303300
Upregulated	T1 vs T5	PRUPE_3G303700
Upregulated	T1 vs T5	PRUPE_3G304600
Upregulated	T1 vs T5	PRUPE_3G305600
Upregulated	T1 vs T5	PRUPE_3G307600
Upregulated	T1 vs T5	PRUPE_3G308100
Upregulated	T1 vs T5	PRUPE_3G309900
Upregulated	T1 vs T5	PRUPE_3G310100
Upregulated	T1 vs T5	PRUPE_3G314300
Upregulated	T1 vs T5	PRUPE_3G315500
Upregulated	T1 vs T5	PRUPE_4G000100
Upregulated	T1 vs T5	PRUPE_4G001200
Upregulated	T1 vs T5	PRUPE_4G001700
Upregulated	T1 vs T5	PRUPE_4G002200
Upregulated	T1 vs T5	PRUPE_4G002400
Upregulated	T1 vs T5	PRUPE_4G004800
Upregulated	T1 vs T5	PRUPE_4G005400
Upregulated	T1 vs T5	PRUPE_4G006900
Upregulated	T1 vs T5	PRUPE_4G010300
Upregulated	T1 vs T5	PRUPE_4G010700
Upregulated	T1 vs T5	PRUPE_4G011900
Upregulated	T1 vs T5	PRUPE_4G012800
Upregulated	T1 vs T5	PRUPE_4G013000
Upregulated	T1 vs T5	PRUPE_4G013500
Upregulated	T1 vs T5	PRUPE_4G014200
Upregulated	T1 vs T5	PRUPE_4G014700
Upregulated	T1 vs T5	PRUPE_4G018100
Upregulated	T1 vs T5	PRUPE_4G018800
Upregulated	T1 vs T5	PRUPE_4G019100
Upregulated	T1 vs T5	PRUPE_4G019700
Upregulated	T1 vs T5	PRUPE_4G020500
Upregulated	T1 vs T5	PRUPE_4G020800
Upregulated	T1 vs T5	PRUPE_4G021100
Upregulated	T1 vs T5	PRUPE_4G024400
Upregulated	T1 vs T5	PRUPE_4G025600
Upregulated	T1 vs T5	PRUPE_4G026800
Upregulated	T1 vs T5	PRUPE_4G027000
Upregulated	T1 vs T5	PRUPE_4G028100
Upregulated	T1 vs T5	PRUPE_4G030800
Upregulated	T1 vs T5	PRUPE_4G031000
Upregulated	T1 vs T5	PRUPE_4G031800
Upregulated	T1 vs T5	PRUPE_4G034100
Upregulated	T1 vs T5	PRUPE_4G035600
Upregulated	T1 vs T5	PRUPE_4G036000
Upregulated	T1 vs T5	PRUPE_4G037200
Upregulated	T1 vs T5	PRUPE_4G038600
Upregulated	T1 vs T5	PRUPE_4G041200
Upregulated	T1 vs T5	PRUPE_4G043100
Upregulated	T1 vs T5	PRUPE_4G044700
Upregulated	T1 vs T5	PRUPE_4G045400
Upregulated	T1 vs T5	PRUPE_4G046900
Upregulated	T1 vs T5	PRUPE_4G051100
Upregulated	T1 vs T5	PRUPE_4G052700
Upregulated	T1 vs T5	PRUPE_4G053800
Upregulated	T1 vs T5	PRUPE_4G055200
Upregulated	T1 vs T5	PRUPE_4G055300
Upregulated	T1 vs T5	PRUPE_4G057100
Upregulated	T1 vs T5	PRUPE_4G058600
Upregulated	T1 vs T5	PRUPE_4G058700
Upregulated	T1 vs T5	PRUPE_4G059000
Upregulated	T1 vs T5	PRUPE_4G059100
Upregulated	T1 vs T5	PRUPE_4G059400
Upregulated	T1 vs T5	PRUPE_4G062200
Upregulated	T1 vs T5	PRUPE_4G062900
Upregulated	T1 vs T5	PRUPE_4G064000
Upregulated	T1 vs T5	PRUPE_4G064100
Upregulated	T1 vs T5	PRUPE_4G065900
Upregulated	T1 vs T5	PRUPE_4G067400
Upregulated	T1 vs T5	PRUPE_4G069300
Upregulated	T1 vs T5	PRUPE_4G071500
Upregulated	T1 vs T5	PRUPE_4G072200
Upregulated	T1 vs T5	PRUPE_4G073000
Upregulated	T1 vs T5	PRUPE_4G073300
Upregulated	T1 vs T5	PRUPE_4G073900
Upregulated	T1 vs T5	PRUPE_4G074500
Upregulated	T1 vs T5	PRUPE_4G075100
Upregulated	T1 vs T5	PRUPE_4G076200
Upregulated	T1 vs T5	PRUPE_4G076300
Upregulated	T1 vs T5	PRUPE_4G076400
Upregulated	T1 vs T5	PRUPE_4G078300
Upregulated	T1 vs T5	PRUPE_4G078500
Upregulated	T1 vs T5	PRUPE_4G079800
Upregulated	T1 vs T5	PRUPE_4G080500
Upregulated	T1 vs T5	PRUPE_4G080600
Upregulated	T1 vs T5	PRUPE_4G087100
Upregulated	T1 vs T5	PRUPE_4G088000
Upregulated	T1 vs T5	PRUPE_4G088100
Upregulated	T1 vs T5	PRUPE_4G088200
Upregulated	T1 vs T5	PRUPE_4G088600
Upregulated	T1 vs T5	PRUPE_4G090600
Upregulated	T1 vs T5	PRUPE_4G090800
Upregulated	T1 vs T5	PRUPE_4G091600
Upregulated	T1 vs T5	PRUPE_4G092600
Upregulated	T1 vs T5	PRUPE_4G092700
Upregulated	T1 vs T5	PRUPE_4G092800
Upregulated	T1 vs T5	PRUPE_4G092900
Upregulated	T1 vs T5	PRUPE_4G094100
Upregulated	T1 vs T5	PRUPE_4G096900
Upregulated	T1 vs T5	PRUPE_4G098500
Upregulated	T1 vs T5	PRUPE_4G099500
Upregulated	T1 vs T5	PRUPE_4G099600
Upregulated	T1 vs T5	PRUPE_4G101000
Upregulated	T1 vs T5	PRUPE_4G101400
Upregulated	T1 vs T5	PRUPE_4G103300
Upregulated	T1 vs T5	PRUPE_4G104000
Upregulated	T1 vs T5	PRUPE_4G105200
Upregulated	T1 vs T5	PRUPE_4G106500
Upregulated	T1 vs T5	PRUPE_4G106600
Upregulated	T1 vs T5	PRUPE_4G106700
Upregulated	T1 vs T5	PRUPE_4G106900
Upregulated	T1 vs T5	PRUPE_4G107200
Upregulated	T1 vs T5	PRUPE_4G109900
Upregulated	T1 vs T5	PRUPE_4G111200
Upregulated	T1 vs T5	PRUPE_4G111900
Upregulated	T1 vs T5	PRUPE_4G114800
Upregulated	T1 vs T5	PRUPE_4G116600
Upregulated	T1 vs T5	PRUPE_4G117200
Upregulated	T1 vs T5	PRUPE_4G118300
Upregulated	T1 vs T5	PRUPE_4G118700
Upregulated	T1 vs T5	PRUPE_4G119800
Upregulated	T1 vs T5	PRUPE_4G120300
Upregulated	T1 vs T5	PRUPE_4G120800
Upregulated	T1 vs T5	PRUPE_4G121000
Upregulated	T1 vs T5	PRUPE_4G121100
Upregulated	T1 vs T5	PRUPE_4G124700
Upregulated	T1 vs T5	PRUPE_4G127200
Upregulated	T1 vs T5	PRUPE_4G129700
Upregulated	T1 vs T5	PRUPE_4G129800
Upregulated	T1 vs T5	PRUPE_4G130400
Upregulated	T1 vs T5	PRUPE_4G133800
Upregulated	T1 vs T5	PRUPE_4G135100
Upregulated	T1 vs T5	PRUPE_4G135400
Upregulated	T1 vs T5	PRUPE_4G136700
Upregulated	T1 vs T5	PRUPE_4G137100
Upregulated	T1 vs T5	PRUPE_4G140200
Upregulated	T1 vs T5	PRUPE_4G143700
Upregulated	T1 vs T5	PRUPE_4G145200
Upregulated	T1 vs T5	PRUPE_4G146400
Upregulated	T1 vs T5	PRUPE_4G147400
Upregulated	T1 vs T5	PRUPE_4G148200
Upregulated	T1 vs T5	PRUPE_4G148800
Upregulated	T1 vs T5	PRUPE_4G151600
Upregulated	T1 vs T5	PRUPE_4G153400
Upregulated	T1 vs T5	PRUPE_4G157100
Upregulated	T1 vs T5	PRUPE_4G157400
Upregulated	T1 vs T5	PRUPE_4G157500
Upregulated	T1 vs T5	PRUPE_4G161600
Upregulated	T1 vs T5	PRUPE_4G162300
Upregulated	T1 vs T5	PRUPE_4G163600
Upregulated	T1 vs T5	PRUPE_4G166800
Upregulated	T1 vs T5	PRUPE_4G169000
Upregulated	T1 vs T5	PRUPE_4G170300
Upregulated	T1 vs T5	PRUPE_4G171200
Upregulated	T1 vs T5	PRUPE_4G172000
Upregulated	T1 vs T5	PRUPE_4G173200
Upregulated	T1 vs T5	PRUPE_4G173500
Upregulated	T1 vs T5	PRUPE_4G173700
Upregulated	T1 vs T5	PRUPE_4G177600
Upregulated	T1 vs T5	PRUPE_4G179300
Upregulated	T1 vs T5	PRUPE_4G181500
Upregulated	T1 vs T5	PRUPE_4G184500
Upregulated	T1 vs T5	PRUPE_4G186100
Upregulated	T1 vs T5	PRUPE_4G187400
Upregulated	T1 vs T5	PRUPE_4G189400
Upregulated	T1 vs T5	PRUPE_4G190500
Upregulated	T1 vs T5	PRUPE_4G192800
Upregulated	T1 vs T5	PRUPE_4G194100
Upregulated	T1 vs T5	PRUPE_4G194200
Upregulated	T1 vs T5	PRUPE_4G196000
Upregulated	T1 vs T5	PRUPE_4G197000
Upregulated	T1 vs T5	PRUPE_4G197200
Upregulated	T1 vs T5	PRUPE_4G200000
Upregulated	T1 vs T5	PRUPE_4G205500
Upregulated	T1 vs T5	PRUPE_4G209000
Upregulated	T1 vs T5	PRUPE_4G216100
Upregulated	T1 vs T5	PRUPE_4G216500
Upregulated	T1 vs T5	PRUPE_4G216700
Upregulated	T1 vs T5	PRUPE_4G217500
Upregulated	T1 vs T5	PRUPE_4G217900
Upregulated	T1 vs T5	PRUPE_4G218700
Upregulated	T1 vs T5	PRUPE_4G225300
Upregulated	T1 vs T5	PRUPE_4G227900
Upregulated	T1 vs T5	PRUPE_4G228100
Upregulated	T1 vs T5	PRUPE_4G231600
Upregulated	T1 vs T5	PRUPE_4G231800
Upregulated	T1 vs T5	PRUPE_4G233300
Upregulated	T1 vs T5	PRUPE_4G233700
Upregulated	T1 vs T5	PRUPE_4G234100
Upregulated	T1 vs T5	PRUPE_4G234900
Upregulated	T1 vs T5	PRUPE_4G243100
Upregulated	T1 vs T5	PRUPE_4G244100
Upregulated	T1 vs T5	PRUPE_4G244600
Upregulated	T1 vs T5	PRUPE_4G245200
Upregulated	T1 vs T5	PRUPE_4G245400
Upregulated	T1 vs T5	PRUPE_4G245500
Upregulated	T1 vs T5	PRUPE_4G246700
Upregulated	T1 vs T5	PRUPE_4G255100
Upregulated	T1 vs T5	PRUPE_4G256900
Upregulated	T1 vs T5	PRUPE_4G257800
Upregulated	T1 vs T5	PRUPE_4G258100
Upregulated	T1 vs T5	PRUPE_4G258800
Upregulated	T1 vs T5	PRUPE_4G259800
Upregulated	T1 vs T5	PRUPE_4G263000
Upregulated	T1 vs T5	PRUPE_4G265300
Upregulated	T1 vs T5	PRUPE_4G265900
Upregulated	T1 vs T5	PRUPE_4G269600
Upregulated	T1 vs T5	PRUPE_4G271200
Upregulated	T1 vs T5	PRUPE_4G276400
Upregulated	T1 vs T5	PRUPE_4G277700
Upregulated	T1 vs T5	PRUPE_4G278700
Upregulated	T1 vs T5	PRUPE_4G279500
Upregulated	T1 vs T5	PRUPE_4G282000
Upregulated	T1 vs T5	PRUPE_4G282100
Upregulated	T1 vs T5	PRUPE_4G287400
Upregulated	T1 vs T5	PRUPE_5G000300
Upregulated	T1 vs T5	PRUPE_5G001300
Upregulated	T1 vs T5	PRUPE_5G001800
Upregulated	T1 vs T5	PRUPE_5G002200
Upregulated	T1 vs T5	PRUPE_5G002400
Upregulated	T1 vs T5	PRUPE_5G002900
Upregulated	T1 vs T5	PRUPE_5G003700
Upregulated	T1 vs T5	PRUPE_5G005800
Upregulated	T1 vs T5	PRUPE_5G008000
Upregulated	T1 vs T5	PRUPE_5G008200
Upregulated	T1 vs T5	PRUPE_5G009400
Upregulated	T1 vs T5	PRUPE_5G010100
Upregulated	T1 vs T5	PRUPE_5G010500
Upregulated	T1 vs T5	PRUPE_5G011400
Upregulated	T1 vs T5	PRUPE_5G013100
Upregulated	T1 vs T5	PRUPE_5G013300
Upregulated	T1 vs T5	PRUPE_5G014900
Upregulated	T1 vs T5	PRUPE_5G015000
Upregulated	T1 vs T5	PRUPE_5G015500
Upregulated	T1 vs T5	PRUPE_5G017300
Upregulated	T1 vs T5	PRUPE_5G018200
Upregulated	T1 vs T5	PRUPE_5G018800
Upregulated	T1 vs T5	PRUPE_5G024500
Upregulated	T1 vs T5	PRUPE_5G024600
Upregulated	T1 vs T5	PRUPE_5G027700
Upregulated	T1 vs T5	PRUPE_5G028400
Upregulated	T1 vs T5	PRUPE_5G029100
Upregulated	T1 vs T5	PRUPE_5G029800
Upregulated	T1 vs T5	PRUPE_5G034700
Upregulated	T1 vs T5	PRUPE_5G039600
Upregulated	T1 vs T5	PRUPE_5G041300
Upregulated	T1 vs T5	PRUPE_5G045100
Upregulated	T1 vs T5	PRUPE_5G045200
Upregulated	T1 vs T5	PRUPE_5G045300
Upregulated	T1 vs T5	PRUPE_5G048600
Upregulated	T1 vs T5	PRUPE_5G050400
Upregulated	T1 vs T5	PRUPE_5G053500
Upregulated	T1 vs T5	PRUPE_5G058600
Upregulated	T1 vs T5	PRUPE_5G059300
Upregulated	T1 vs T5	PRUPE_5G059600
Upregulated	T1 vs T5	PRUPE_5G059700
Upregulated	T1 vs T5	PRUPE_5G059900
Upregulated	T1 vs T5	PRUPE_5G062300
Upregulated	T1 vs T5	PRUPE_5G064300
Upregulated	T1 vs T5	PRUPE_5G068100
Upregulated	T1 vs T5	PRUPE_5G069600
Upregulated	T1 vs T5	PRUPE_5G071000
Upregulated	T1 vs T5	PRUPE_5G072800
Upregulated	T1 vs T5	PRUPE_5G073000
Upregulated	T1 vs T5	PRUPE_5G073200
Upregulated	T1 vs T5	PRUPE_5G073500
Upregulated	T1 vs T5	PRUPE_5G073600
Upregulated	T1 vs T5	PRUPE_5G073700
Upregulated	T1 vs T5	PRUPE_5G074000
Upregulated	T1 vs T5	PRUPE_5G074200
Upregulated	T1 vs T5	PRUPE_5G074400
Upregulated	T1 vs T5	PRUPE_5G075700
Upregulated	T1 vs T5	PRUPE_5G075900
Upregulated	T1 vs T5	PRUPE_5G076600
Upregulated	T1 vs T5	PRUPE_5G078200
Upregulated	T1 vs T5	PRUPE_5G078600
Upregulated	T1 vs T5	PRUPE_5G078800
Upregulated	T1 vs T5	PRUPE_5G086700
Upregulated	T1 vs T5	PRUPE_5G087900
Upregulated	T1 vs T5	PRUPE_5G088800
Upregulated	T1 vs T5	PRUPE_5G089000
Upregulated	T1 vs T5	PRUPE_5G089100
Upregulated	T1 vs T5	PRUPE_5G090900
Upregulated	T1 vs T5	PRUPE_5G091300
Upregulated	T1 vs T5	PRUPE_5G091700
Upregulated	T1 vs T5	PRUPE_5G093500
Upregulated	T1 vs T5	PRUPE_5G094200
Upregulated	T1 vs T5	PRUPE_5G095700
Upregulated	T1 vs T5	PRUPE_5G096300
Upregulated	T1 vs T5	PRUPE_5G097300
Upregulated	T1 vs T5	PRUPE_5G099500
Upregulated	T1 vs T5	PRUPE_5G100100
Upregulated	T1 vs T5	PRUPE_5G101400
Upregulated	T1 vs T5	PRUPE_5G102600
Upregulated	T1 vs T5	PRUPE_5G104300
Upregulated	T1 vs T5	PRUPE_5G104500
Upregulated	T1 vs T5	PRUPE_5G104900
Upregulated	T1 vs T5	PRUPE_5G105200
Upregulated	T1 vs T5	PRUPE_5G105300
Upregulated	T1 vs T5	PRUPE_5G106000
Upregulated	T1 vs T5	PRUPE_5G108700
Upregulated	T1 vs T5	PRUPE_5G109100
Upregulated	T1 vs T5	PRUPE_5G112900
Upregulated	T1 vs T5	PRUPE_5G114400
Upregulated	T1 vs T5	PRUPE_5G114500
Upregulated	T1 vs T5	PRUPE_5G115000
Upregulated	T1 vs T5	PRUPE_5G115800
Upregulated	T1 vs T5	PRUPE_5G117600
Upregulated	T1 vs T5	PRUPE_5G121400
Upregulated	T1 vs T5	PRUPE_5G121700
Upregulated	T1 vs T5	PRUPE_5G123500
Upregulated	T1 vs T5	PRUPE_5G123800
Upregulated	T1 vs T5	PRUPE_5G124000
Upregulated	T1 vs T5	PRUPE_5G124100
Upregulated	T1 vs T5	PRUPE_5G125500
Upregulated	T1 vs T5	PRUPE_5G128000
Upregulated	T1 vs T5	PRUPE_5G128300
Upregulated	T1 vs T5	PRUPE_5G129000
Upregulated	T1 vs T5	PRUPE_5G129900
Upregulated	T1 vs T5	PRUPE_5G130100
Upregulated	T1 vs T5	PRUPE_5G130300
Upregulated	T1 vs T5	PRUPE_5G131900
Upregulated	T1 vs T5	PRUPE_5G133400
Upregulated	T1 vs T5	PRUPE_5G133800
Upregulated	T1 vs T5	PRUPE_5G135700
Upregulated	T1 vs T5	PRUPE_5G138500
Upregulated	T1 vs T5	PRUPE_5G140400
Upregulated	T1 vs T5	PRUPE_5G140800
Upregulated	T1 vs T5	PRUPE_5G142500
Upregulated	T1 vs T5	PRUPE_5G145700
Upregulated	T1 vs T5	PRUPE_5G148500
Upregulated	T1 vs T5	PRUPE_5G150800
Upregulated	T1 vs T5	PRUPE_5G153400
Upregulated	T1 vs T5	PRUPE_5G162100
Upregulated	T1 vs T5	PRUPE_5G163300
Upregulated	T1 vs T5	PRUPE_5G164500
Upregulated	T1 vs T5	PRUPE_5G165000
Upregulated	T1 vs T5	PRUPE_5G167800
Upregulated	T1 vs T5	PRUPE_5G169700
Upregulated	T1 vs T5	PRUPE_5G170000
Upregulated	T1 vs T5	PRUPE_5G170100
Upregulated	T1 vs T5	PRUPE_5G170900
Upregulated	T1 vs T5	PRUPE_5G174200
Upregulated	T1 vs T5	PRUPE_5G174600
Upregulated	T1 vs T5	PRUPE_5G177200
Upregulated	T1 vs T5	PRUPE_5G177900
Upregulated	T1 vs T5	PRUPE_5G178100
Upregulated	T1 vs T5	PRUPE_5G178400
Upregulated	T1 vs T5	PRUPE_5G180000
Upregulated	T1 vs T5	PRUPE_5G185100
Upregulated	T1 vs T5	PRUPE_5G185800
Upregulated	T1 vs T5	PRUPE_5G186200
Upregulated	T1 vs T5	PRUPE_5G186500
Upregulated	T1 vs T5	PRUPE_5G186700
Upregulated	T1 vs T5	PRUPE_5G186800
Upregulated	T1 vs T5	PRUPE_5G191200
Upregulated	T1 vs T5	PRUPE_5G193200
Upregulated	T1 vs T5	PRUPE_5G193400
Upregulated	T1 vs T5	PRUPE_5G194300
Upregulated	T1 vs T5	PRUPE_5G195100
Upregulated	T1 vs T5	PRUPE_5G195500
Upregulated	T1 vs T5	PRUPE_5G198800
Upregulated	T1 vs T5	PRUPE_5G199200
Upregulated	T1 vs T5	PRUPE_5G199300
Upregulated	T1 vs T5	PRUPE_5G200500
Upregulated	T1 vs T5	PRUPE_5G200800
Upregulated	T1 vs T5	PRUPE_5G202800
Upregulated	T1 vs T5	PRUPE_5G203900
Upregulated	T1 vs T5	PRUPE_5G205700
Upregulated	T1 vs T5	PRUPE_5G205900
Upregulated	T1 vs T5	PRUPE_5G210100
Upregulated	T1 vs T5	PRUPE_5G210500
Upregulated	T1 vs T5	PRUPE_5G211000
Upregulated	T1 vs T5	PRUPE_5G211900
Upregulated	T1 vs T5	PRUPE_5G213900
Upregulated	T1 vs T5	PRUPE_5G214600
Upregulated	T1 vs T5	PRUPE_5G216200
Upregulated	T1 vs T5	PRUPE_5G217500
Upregulated	T1 vs T5	PRUPE_5G218800
Upregulated	T1 vs T5	PRUPE_5G219900
Upregulated	T1 vs T5	PRUPE_5G220300
Upregulated	T1 vs T5	PRUPE_5G221000
Upregulated	T1 vs T5	PRUPE_5G221200
Upregulated	T1 vs T5	PRUPE_5G221600
Upregulated	T1 vs T5	PRUPE_5G222200
Upregulated	T1 vs T5	PRUPE_5G224200
Upregulated	T1 vs T5	PRUPE_5G224500
Upregulated	T1 vs T5	PRUPE_5G228200
Upregulated	T1 vs T5	PRUPE_5G229600
Upregulated	T1 vs T5	PRUPE_5G233100
Upregulated	T1 vs T5	PRUPE_5G236300
Upregulated	T1 vs T5	PRUPE_5G236500
Upregulated	T1 vs T5	PRUPE_5G236600
Upregulated	T1 vs T5	PRUPE_5G237200
Upregulated	T1 vs T5	PRUPE_5G237800
Upregulated	T1 vs T5	PRUPE_5G237900
Upregulated	T1 vs T5	PRUPE_5G240700
Upregulated	T1 vs T5	PRUPE_5G241300
Upregulated	T1 vs T5	PRUPE_5G241700
Upregulated	T1 vs T5	PRUPE_5G242900
Upregulated	T1 vs T5	PRUPE_5G244300
Upregulated	T1 vs T5	PRUPE_6G000800
Upregulated	T1 vs T5	PRUPE_6G002000
Upregulated	T1 vs T5	PRUPE_6G002700
Upregulated	T1 vs T5	PRUPE_6G003200
Upregulated	T1 vs T5	PRUPE_6G004100
Upregulated	T1 vs T5	PRUPE_6G005700
Upregulated	T1 vs T5	PRUPE_6G006300
Upregulated	T1 vs T5	PRUPE_6G011500
Upregulated	T1 vs T5	PRUPE_6G013500
Upregulated	T1 vs T5	PRUPE_6G014900
Upregulated	T1 vs T5	PRUPE_6G016000
Upregulated	T1 vs T5	PRUPE_6G016300
Upregulated	T1 vs T5	PRUPE_6G016700
Upregulated	T1 vs T5	PRUPE_6G017400
Upregulated	T1 vs T5	PRUPE_6G017500
Upregulated	T1 vs T5	PRUPE_6G017600
Upregulated	T1 vs T5	PRUPE_6G021100
Upregulated	T1 vs T5	PRUPE_6G021200
Upregulated	T1 vs T5	PRUPE_6G021300
Upregulated	T1 vs T5	PRUPE_6G021400
Upregulated	T1 vs T5	PRUPE_6G022400
Upregulated	T1 vs T5	PRUPE_6G023500
Upregulated	T1 vs T5	PRUPE_6G024000
Upregulated	T1 vs T5	PRUPE_6G026100
Upregulated	T1 vs T5	PRUPE_6G026200
Upregulated	T1 vs T5	PRUPE_6G027400
Upregulated	T1 vs T5	PRUPE_6G029000
Upregulated	T1 vs T5	PRUPE_6G029500
Upregulated	T1 vs T5	PRUPE_6G030800
Upregulated	T1 vs T5	PRUPE_6G031500
Upregulated	T1 vs T5	PRUPE_6G032200
Upregulated	T1 vs T5	PRUPE_6G032700
Upregulated	T1 vs T5	PRUPE_6G033100
Upregulated	T1 vs T5	PRUPE_6G035200
Upregulated	T1 vs T5	PRUPE_6G038400
Upregulated	T1 vs T5	PRUPE_6G039400
Upregulated	T1 vs T5	PRUPE_6G040000
Upregulated	T1 vs T5	PRUPE_6G041200
Upregulated	T1 vs T5	PRUPE_6G041300
Upregulated	T1 vs T5	PRUPE_6G041400
Upregulated	T1 vs T5	PRUPE_6G041500
Upregulated	T1 vs T5	PRUPE_6G042800
Upregulated	T1 vs T5	PRUPE_6G045700
Upregulated	T1 vs T5	PRUPE_6G054100
Upregulated	T1 vs T5	PRUPE_6G054900
Upregulated	T1 vs T5	PRUPE_6G056400
Upregulated	T1 vs T5	PRUPE_6G057700
Upregulated	T1 vs T5	PRUPE_6G058500
Upregulated	T1 vs T5	PRUPE_6G059000
Upregulated	T1 vs T5	PRUPE_6G059500
Upregulated	T1 vs T5	PRUPE_6G059800
Upregulated	T1 vs T5	PRUPE_6G065800
Upregulated	T1 vs T5	PRUPE_6G067700
Upregulated	T1 vs T5	PRUPE_6G068300
Upregulated	T1 vs T5	PRUPE_6G069000
Upregulated	T1 vs T5	PRUPE_6G070200
Upregulated	T1 vs T5	PRUPE_6G070800
Upregulated	T1 vs T5	PRUPE_6G072100
Upregulated	T1 vs T5	PRUPE_6G072700
Upregulated	T1 vs T5	PRUPE_6G078900
Upregulated	T1 vs T5	PRUPE_6G086800
Upregulated	T1 vs T5	PRUPE_6G088100
Upregulated	T1 vs T5	PRUPE_6G088200
Upregulated	T1 vs T5	PRUPE_6G089000
Upregulated	T1 vs T5	PRUPE_6G089100
Upregulated	T1 vs T5	PRUPE_6G089200
Upregulated	T1 vs T5	PRUPE_6G089800
Upregulated	T1 vs T5	PRUPE_6G091800
Upregulated	T1 vs T5	PRUPE_6G096700
Upregulated	T1 vs T5	PRUPE_6G098900
Upregulated	T1 vs T5	PRUPE_6G099000
Upregulated	T1 vs T5	PRUPE_6G099200
Upregulated	T1 vs T5	PRUPE_6G099300
Upregulated	T1 vs T5	PRUPE_6G101900
Upregulated	T1 vs T5	PRUPE_6G103500
Upregulated	T1 vs T5	PRUPE_6G104400
Upregulated	T1 vs T5	PRUPE_6G106200
Upregulated	T1 vs T5	PRUPE_6G107900
Upregulated	T1 vs T5	PRUPE_6G109200
Upregulated	T1 vs T5	PRUPE_6G110500
Upregulated	T1 vs T5	PRUPE_6G113200
Upregulated	T1 vs T5	PRUPE_6G114100
Upregulated	T1 vs T5	PRUPE_6G114600
Upregulated	T1 vs T5	PRUPE_6G115100
Upregulated	T1 vs T5	PRUPE_6G120300
Upregulated	T1 vs T5	PRUPE_6G121500
Upregulated	T1 vs T5	PRUPE_6G122000
Upregulated	T1 vs T5	PRUPE_6G122900
Upregulated	T1 vs T5	PRUPE_6G128400
Upregulated	T1 vs T5	PRUPE_6G130500
Upregulated	T1 vs T5	PRUPE_6G134300
Upregulated	T1 vs T5	PRUPE_6G134900
Upregulated	T1 vs T5	PRUPE_6G137400
Upregulated	T1 vs T5	PRUPE_6G137500
Upregulated	T1 vs T5	PRUPE_6G141600
Upregulated	T1 vs T5	PRUPE_6G142700
Upregulated	T1 vs T5	PRUPE_6G147800
Upregulated	T1 vs T5	PRUPE_6G149000
Upregulated	T1 vs T5	PRUPE_6G149200
Upregulated	T1 vs T5	PRUPE_6G149700
Upregulated	T1 vs T5	PRUPE_6G151500
Upregulated	T1 vs T5	PRUPE_6G158200
Upregulated	T1 vs T5	PRUPE_6G160200
Upregulated	T1 vs T5	PRUPE_6G166000
Upregulated	T1 vs T5	PRUPE_6G166100
Upregulated	T1 vs T5	PRUPE_6G166400
Upregulated	T1 vs T5	PRUPE_6G167000
Upregulated	T1 vs T5	PRUPE_6G175300
Upregulated	T1 vs T5	PRUPE_6G177700
Upregulated	T1 vs T5	PRUPE_6G179300
Upregulated	T1 vs T5	PRUPE_6G179500
Upregulated	T1 vs T5	PRUPE_6G179800
Upregulated	T1 vs T5	PRUPE_6G180000
Upregulated	T1 vs T5	PRUPE_6G184700
Upregulated	T1 vs T5	PRUPE_6G184800
Upregulated	T1 vs T5	PRUPE_6G186000
Upregulated	T1 vs T5	PRUPE_6G190600
Upregulated	T1 vs T5	PRUPE_6G194000
Upregulated	T1 vs T5	PRUPE_6G195500
Upregulated	T1 vs T5	PRUPE_6G196800
Upregulated	T1 vs T5	PRUPE_6G197400
Upregulated	T1 vs T5	PRUPE_6G199700
Upregulated	T1 vs T5	PRUPE_6G199800
Upregulated	T1 vs T5	PRUPE_6G201700
Upregulated	T1 vs T5	PRUPE_6G202400
Upregulated	T1 vs T5	PRUPE_6G202800
Upregulated	T1 vs T5	PRUPE_6G205400
Upregulated	T1 vs T5	PRUPE_6G206600
Upregulated	T1 vs T5	PRUPE_6G206800
Upregulated	T1 vs T5	PRUPE_6G208800
Upregulated	T1 vs T5	PRUPE_6G209000
Upregulated	T1 vs T5	PRUPE_6G209100
Upregulated	T1 vs T5	PRUPE_6G210900
Upregulated	T1 vs T5	PRUPE_6G211700
Upregulated	T1 vs T5	PRUPE_6G213200
Upregulated	T1 vs T5	PRUPE_6G213600
Upregulated	T1 vs T5	PRUPE_6G217400
Upregulated	T1 vs T5	PRUPE_6G222000
Upregulated	T1 vs T5	PRUPE_6G222100
Upregulated	T1 vs T5	PRUPE_6G223000
Upregulated	T1 vs T5	PRUPE_6G224400
Upregulated	T1 vs T5	PRUPE_6G224600
Upregulated	T1 vs T5	PRUPE_6G225300
Upregulated	T1 vs T5	PRUPE_6G226000
Upregulated	T1 vs T5	PRUPE_6G227100
Upregulated	T1 vs T5	PRUPE_6G229200
Upregulated	T1 vs T5	PRUPE_6G229300
Upregulated	T1 vs T5	PRUPE_6G230300
Upregulated	T1 vs T5	PRUPE_6G231100
Upregulated	T1 vs T5	PRUPE_6G231900
Upregulated	T1 vs T5	PRUPE_6G235500
Upregulated	T1 vs T5	PRUPE_6G237300
Upregulated	T1 vs T5	PRUPE_6G240500
Upregulated	T1 vs T5	PRUPE_6G241900
Upregulated	T1 vs T5	PRUPE_6G242800
Upregulated	T1 vs T5	PRUPE_6G246400
Upregulated	T1 vs T5	PRUPE_6G247200
Upregulated	T1 vs T5	PRUPE_6G249200
Upregulated	T1 vs T5	PRUPE_6G255100
Upregulated	T1 vs T5	PRUPE_6G255200
Upregulated	T1 vs T5	PRUPE_6G256300
Upregulated	T1 vs T5	PRUPE_6G257700
Upregulated	T1 vs T5	PRUPE_6G258000
Upregulated	T1 vs T5	PRUPE_6G258300
Upregulated	T1 vs T5	PRUPE_6G259800
Upregulated	T1 vs T5	PRUPE_6G267700
Upregulated	T1 vs T5	PRUPE_6G267900
Upregulated	T1 vs T5	PRUPE_6G268000
Upregulated	T1 vs T5	PRUPE_6G271500
Upregulated	T1 vs T5	PRUPE_6G273000
Upregulated	T1 vs T5	PRUPE_6G276000
Upregulated	T1 vs T5	PRUPE_6G276200
Upregulated	T1 vs T5	PRUPE_6G276800
Upregulated	T1 vs T5	PRUPE_6G276900
Upregulated	T1 vs T5	PRUPE_6G279700
Upregulated	T1 vs T5	PRUPE_6G284100
Upregulated	T1 vs T5	PRUPE_6G284600
Upregulated	T1 vs T5	PRUPE_6G286200
Upregulated	T1 vs T5	PRUPE_6G286900
Upregulated	T1 vs T5	PRUPE_6G289300
Upregulated	T1 vs T5	PRUPE_6G291500
Upregulated	T1 vs T5	PRUPE_6G295800
Upregulated	T1 vs T5	PRUPE_6G296000
Upregulated	T1 vs T5	PRUPE_6G296300
Upregulated	T1 vs T5	PRUPE_6G296700
Upregulated	T1 vs T5	PRUPE_6G296900
Upregulated	T1 vs T5	PRUPE_6G297300
Upregulated	T1 vs T5	PRUPE_6G297400
Upregulated	T1 vs T5	PRUPE_6G298600
Upregulated	T1 vs T5	PRUPE_6G298700
Upregulated	T1 vs T5	PRUPE_6G303000
Upregulated	T1 vs T5	PRUPE_6G303100
Upregulated	T1 vs T5	PRUPE_6G303200
Upregulated	T1 vs T5	PRUPE_6G303300
Upregulated	T1 vs T5	PRUPE_6G303400
Upregulated	T1 vs T5	PRUPE_6G304300
Upregulated	T1 vs T5	PRUPE_6G305200
Upregulated	T1 vs T5	PRUPE_6G305800
Upregulated	T1 vs T5	PRUPE_6G307700
Upregulated	T1 vs T5	PRUPE_6G309500
Upregulated	T1 vs T5	PRUPE_6G310900
Upregulated	T1 vs T5	PRUPE_6G312400
Upregulated	T1 vs T5	PRUPE_6G314600
Upregulated	T1 vs T5	PRUPE_6G321900
Upregulated	T1 vs T5	PRUPE_6G325400
Upregulated	T1 vs T5	PRUPE_6G326000
Upregulated	T1 vs T5	PRUPE_6G326100
Upregulated	T1 vs T5	PRUPE_6G326900
Upregulated	T1 vs T5	PRUPE_6G327200
Upregulated	T1 vs T5	PRUPE_6G328100
Upregulated	T1 vs T5	PRUPE_6G330400
Upregulated	T1 vs T5	PRUPE_6G330800
Upregulated	T1 vs T5	PRUPE_6G332300
Upregulated	T1 vs T5	PRUPE_6G337000
Upregulated	T1 vs T5	PRUPE_6G338600
Upregulated	T1 vs T5	PRUPE_6G339700
Upregulated	T1 vs T5	PRUPE_6G340500
Upregulated	T1 vs T5	PRUPE_6G343700
Upregulated	T1 vs T5	PRUPE_6G343800
Upregulated	T1 vs T5	PRUPE_6G345800
Upregulated	T1 vs T5	PRUPE_6G348700
Upregulated	T1 vs T5	PRUPE_6G350800
Upregulated	T1 vs T5	PRUPE_6G354200
Upregulated	T1 vs T5	PRUPE_6G360500
Upregulated	T1 vs T5	PRUPE_6G360900
Upregulated	T1 vs T5	PRUPE_6G361000
Upregulated	T1 vs T5	PRUPE_6G362200
Upregulated	T1 vs T5	PRUPE_6G362500
Upregulated	T1 vs T5	PRUPE_6G364800
Upregulated	T1 vs T5	PRUPE_6G365300
Upregulated	T1 vs T5	PRUPE_7G000700
Upregulated	T1 vs T5	PRUPE_7G003500
Upregulated	T1 vs T5	PRUPE_7G006500
Upregulated	T1 vs T5	PRUPE_7G008200
Upregulated	T1 vs T5	PRUPE_7G008300
Upregulated	T1 vs T5	PRUPE_7G008400
Upregulated	T1 vs T5	PRUPE_7G008500
Upregulated	T1 vs T5	PRUPE_7G014100
Upregulated	T1 vs T5	PRUPE_7G014900
Upregulated	T1 vs T5	PRUPE_7G017800
Upregulated	T1 vs T5	PRUPE_7G022500
Upregulated	T1 vs T5	PRUPE_7G023900
Upregulated	T1 vs T5	PRUPE_7G026400
Upregulated	T1 vs T5	PRUPE_7G028500
Upregulated	T1 vs T5	PRUPE_7G035600
Upregulated	T1 vs T5	PRUPE_7G038200
Upregulated	T1 vs T5	PRUPE_7G038600
Upregulated	T1 vs T5	PRUPE_7G044200
Upregulated	T1 vs T5	PRUPE_7G045700
Upregulated	T1 vs T5	PRUPE_7G045800
Upregulated	T1 vs T5	PRUPE_7G045900
Upregulated	T1 vs T5	PRUPE_7G046000
Upregulated	T1 vs T5	PRUPE_7G046300
Upregulated	T1 vs T5	PRUPE_7G049600
Upregulated	T1 vs T5	PRUPE_7G050700
Upregulated	T1 vs T5	PRUPE_7G050900
Upregulated	T1 vs T5	PRUPE_7G051100
Upregulated	T1 vs T5	PRUPE_7G051300
Upregulated	T1 vs T5	PRUPE_7G051400
Upregulated	T1 vs T5	PRUPE_7G051800
Upregulated	T1 vs T5	PRUPE_7G052300
Upregulated	T1 vs T5	PRUPE_7G058700
Upregulated	T1 vs T5	PRUPE_7G058800
Upregulated	T1 vs T5	PRUPE_7G060700
Upregulated	T1 vs T5	PRUPE_7G061100
Upregulated	T1 vs T5	PRUPE_7G063100
Upregulated	T1 vs T5	PRUPE_7G065400
Upregulated	T1 vs T5	PRUPE_7G065500
Upregulated	T1 vs T5	PRUPE_7G067100
Upregulated	T1 vs T5	PRUPE_7G067300
Upregulated	T1 vs T5	PRUPE_7G069500
Upregulated	T1 vs T5	PRUPE_7G074200
Upregulated	T1 vs T5	PRUPE_7G074600
Upregulated	T1 vs T5	PRUPE_7G075500
Upregulated	T1 vs T5	PRUPE_7G076200
Upregulated	T1 vs T5	PRUPE_7G077000
Upregulated	T1 vs T5	PRUPE_7G079100
Upregulated	T1 vs T5	PRUPE_7G089500
Upregulated	T1 vs T5	PRUPE_7G090600
Upregulated	T1 vs T5	PRUPE_7G090700
Upregulated	T1 vs T5	PRUPE_7G092000
Upregulated	T1 vs T5	PRUPE_7G092300
Upregulated	T1 vs T5	PRUPE_7G095900
Upregulated	T1 vs T5	PRUPE_7G096100
Upregulated	T1 vs T5	PRUPE_7G096200
Upregulated	T1 vs T5	PRUPE_7G096400
Upregulated	T1 vs T5	PRUPE_7G100400
Upregulated	T1 vs T5	PRUPE_7G100500
Upregulated	T1 vs T5	PRUPE_7G104000
Upregulated	T1 vs T5	PRUPE_7G108100
Upregulated	T1 vs T5	PRUPE_7G108200
Upregulated	T1 vs T5	PRUPE_7G108500
Upregulated	T1 vs T5	PRUPE_7G109100
Upregulated	T1 vs T5	PRUPE_7G109300
Upregulated	T1 vs T5	PRUPE_7G112300
Upregulated	T1 vs T5	PRUPE_7G114300
Upregulated	T1 vs T5	PRUPE_7G115500
Upregulated	T1 vs T5	PRUPE_7G120300
Upregulated	T1 vs T5	PRUPE_7G120900
Upregulated	T1 vs T5	PRUPE_7G121600
Upregulated	T1 vs T5	PRUPE_7G123100
Upregulated	T1 vs T5	PRUPE_7G123400
Upregulated	T1 vs T5	PRUPE_7G124200
Upregulated	T1 vs T5	PRUPE_7G124400
Upregulated	T1 vs T5	PRUPE_7G124500
Upregulated	T1 vs T5	PRUPE_7G126700
Upregulated	T1 vs T5	PRUPE_7G128600
Upregulated	T1 vs T5	PRUPE_7G129600
Upregulated	T1 vs T5	PRUPE_7G130300
Upregulated	T1 vs T5	PRUPE_7G131600
Upregulated	T1 vs T5	PRUPE_7G131700
Upregulated	T1 vs T5	PRUPE_7G131900
Upregulated	T1 vs T5	PRUPE_7G132200
Upregulated	T1 vs T5	PRUPE_7G133700
Upregulated	T1 vs T5	PRUPE_7G136500
Upregulated	T1 vs T5	PRUPE_7G139500
Upregulated	T1 vs T5	PRUPE_7G141100
Upregulated	T1 vs T5	PRUPE_7G141200
Upregulated	T1 vs T5	PRUPE_7G143100
Upregulated	T1 vs T5	PRUPE_7G144800
Upregulated	T1 vs T5	PRUPE_7G144900
Upregulated	T1 vs T5	PRUPE_7G145900
Upregulated	T1 vs T5	PRUPE_7G146200
Upregulated	T1 vs T5	PRUPE_7G147700
Upregulated	T1 vs T5	PRUPE_7G153100
Upregulated	T1 vs T5	PRUPE_7G153300
Upregulated	T1 vs T5	PRUPE_7G153700
Upregulated	T1 vs T5	PRUPE_7G154900
Upregulated	T1 vs T5	PRUPE_7G160200
Upregulated	T1 vs T5	PRUPE_7G162900
Upregulated	T1 vs T5	PRUPE_7G163100
Upregulated	T1 vs T5	PRUPE_7G164400
Upregulated	T1 vs T5	PRUPE_7G167000
Upregulated	T1 vs T5	PRUPE_7G168100
Upregulated	T1 vs T5	PRUPE_7G168200
Upregulated	T1 vs T5	PRUPE_7G168300
Upregulated	T1 vs T5	PRUPE_7G169200
Upregulated	T1 vs T5	PRUPE_7G169700
Upregulated	T1 vs T5	PRUPE_7G170200
Upregulated	T1 vs T5	PRUPE_7G171000
Upregulated	T1 vs T5	PRUPE_7G171100
Upregulated	T1 vs T5	PRUPE_7G172300
Upregulated	T1 vs T5	PRUPE_7G172600
Upregulated	T1 vs T5	PRUPE_7G172900
Upregulated	T1 vs T5	PRUPE_7G173700
Upregulated	T1 vs T5	PRUPE_7G179500
Upregulated	T1 vs T5	PRUPE_7G180800
Upregulated	T1 vs T5	PRUPE_7G188200
Upregulated	T1 vs T5	PRUPE_7G188400
Upregulated	T1 vs T5	PRUPE_7G188500
Upregulated	T1 vs T5	PRUPE_7G190400
Upregulated	T1 vs T5	PRUPE_7G190700
Upregulated	T1 vs T5	PRUPE_7G192200
Upregulated	T1 vs T5	PRUPE_7G193200
Upregulated	T1 vs T5	PRUPE_7G194600
Upregulated	T1 vs T5	PRUPE_7G195500
Upregulated	T1 vs T5	PRUPE_7G197100
Upregulated	T1 vs T5	PRUPE_7G198000
Upregulated	T1 vs T5	PRUPE_7G198200
Upregulated	T1 vs T5	PRUPE_7G199300
Upregulated	T1 vs T5	PRUPE_7G200100
Upregulated	T1 vs T5	PRUPE_7G200300
Upregulated	T1 vs T5	PRUPE_7G201900
Upregulated	T1 vs T5	PRUPE_7G202600
Upregulated	T1 vs T5	PRUPE_7G203300
Upregulated	T1 vs T5	PRUPE_7G205600
Upregulated	T1 vs T5	PRUPE_7G206300
Upregulated	T1 vs T5	PRUPE_7G208100
Upregulated	T1 vs T5	PRUPE_7G209800
Upregulated	T1 vs T5	PRUPE_7G210700
Upregulated	T1 vs T5	PRUPE_7G212000
Upregulated	T1 vs T5	PRUPE_7G212400
Upregulated	T1 vs T5	PRUPE_7G215700
Upregulated	T1 vs T5	PRUPE_7G217200
Upregulated	T1 vs T5	PRUPE_7G217400
Upregulated	T1 vs T5	PRUPE_7G217800
Upregulated	T1 vs T5	PRUPE_7G218400
Upregulated	T1 vs T5	PRUPE_7G220300
Upregulated	T1 vs T5	PRUPE_7G221100
Upregulated	T1 vs T5	PRUPE_7G221500
Upregulated	T1 vs T5	PRUPE_7G221700
Upregulated	T1 vs T5	PRUPE_7G225600
Upregulated	T1 vs T5	PRUPE_7G226500
Upregulated	T1 vs T5	PRUPE_7G226800
Upregulated	T1 vs T5	PRUPE_7G227800
Upregulated	T1 vs T5	PRUPE_7G228100
Upregulated	T1 vs T5	PRUPE_7G229100
Upregulated	T1 vs T5	PRUPE_7G230700
Upregulated	T1 vs T5	PRUPE_7G231300
Upregulated	T1 vs T5	PRUPE_7G234300
Upregulated	T1 vs T5	PRUPE_7G234500
Upregulated	T1 vs T5	PRUPE_7G236100
Upregulated	T1 vs T5	PRUPE_7G240100
Upregulated	T1 vs T5	PRUPE_7G241800
Upregulated	T1 vs T5	PRUPE_7G241900
Upregulated	T1 vs T5	PRUPE_7G243600
Upregulated	T1 vs T5	PRUPE_7G244700
Upregulated	T1 vs T5	PRUPE_7G245000
Upregulated	T1 vs T5	PRUPE_7G245400
Upregulated	T1 vs T5	PRUPE_7G247600
Upregulated	T1 vs T5	PRUPE_7G248300
Upregulated	T1 vs T5	PRUPE_7G248400
Upregulated	T1 vs T5	PRUPE_7G248900
Upregulated	T1 vs T5	PRUPE_7G252000
Upregulated	T1 vs T5	PRUPE_7G252700
Upregulated	T1 vs T5	PRUPE_7G255100
Upregulated	T1 vs T5	PRUPE_7G257900
Upregulated	T1 vs T5	PRUPE_7G259000
Upregulated	T1 vs T5	PRUPE_7G259500
Upregulated	T1 vs T5	PRUPE_7G260000
Upregulated	T1 vs T5	PRUPE_7G264000
Upregulated	T1 vs T5	PRUPE_7G264200
Upregulated	T1 vs T5	PRUPE_7G265400
Upregulated	T1 vs T5	PRUPE_7G267000
Upregulated	T1 vs T5	PRUPE_7G268600
Upregulated	T1 vs T5	PRUPE_7G270100
Upregulated	T1 vs T5	PRUPE_7G270900
Upregulated	T1 vs T5	PRUPE_8G000800
Upregulated	T1 vs T5	PRUPE_8G001200
Upregulated	T1 vs T5	PRUPE_8G002900
Upregulated	T1 vs T5	PRUPE_8G004600
Upregulated	T1 vs T5	PRUPE_8G004900
Upregulated	T1 vs T5	PRUPE_8G005900
Upregulated	T1 vs T5	PRUPE_8G007400
Upregulated	T1 vs T5	PRUPE_8G008700
Upregulated	T1 vs T5	PRUPE_8G009000
Upregulated	T1 vs T5	PRUPE_8G009400
Upregulated	T1 vs T5	PRUPE_8G010000
Upregulated	T1 vs T5	PRUPE_8G010300
Upregulated	T1 vs T5	PRUPE_8G013200
Upregulated	T1 vs T5	PRUPE_8G015000
Upregulated	T1 vs T5	PRUPE_8G016000
Upregulated	T1 vs T5	PRUPE_8G016900
Upregulated	T1 vs T5	PRUPE_8G018100
Upregulated	T1 vs T5	PRUPE_8G018700
Upregulated	T1 vs T5	PRUPE_8G019200
Upregulated	T1 vs T5	PRUPE_8G020800
Upregulated	T1 vs T5	PRUPE_8G021200
Upregulated	T1 vs T5	PRUPE_8G022000
Upregulated	T1 vs T5	PRUPE_8G022100
Upregulated	T1 vs T5	PRUPE_8G024800
Upregulated	T1 vs T5	PRUPE_8G026700
Upregulated	T1 vs T5	PRUPE_8G028800
Upregulated	T1 vs T5	PRUPE_8G029400
Upregulated	T1 vs T5	PRUPE_8G031300
Upregulated	T1 vs T5	PRUPE_8G031400
Upregulated	T1 vs T5	PRUPE_8G034100
Upregulated	T1 vs T5	PRUPE_8G035600
Upregulated	T1 vs T5	PRUPE_8G037400
Upregulated	T1 vs T5	PRUPE_8G039700
Upregulated	T1 vs T5	PRUPE_8G041700
Upregulated	T1 vs T5	PRUPE_8G050300
Upregulated	T1 vs T5	PRUPE_8G058200
Upregulated	T1 vs T5	PRUPE_8G060200
Upregulated	T1 vs T5	PRUPE_8G061100
Upregulated	T1 vs T5	PRUPE_8G063300
Upregulated	T1 vs T5	PRUPE_8G064500
Upregulated	T1 vs T5	PRUPE_8G068100
Upregulated	T1 vs T5	PRUPE_8G068200
Upregulated	T1 vs T5	PRUPE_8G071000
Upregulated	T1 vs T5	PRUPE_8G074800
Upregulated	T1 vs T5	PRUPE_8G075700
Upregulated	T1 vs T5	PRUPE_8G076000
Upregulated	T1 vs T5	PRUPE_8G076400
Upregulated	T1 vs T5	PRUPE_8G078600
Upregulated	T1 vs T5	PRUPE_8G078700
Upregulated	T1 vs T5	PRUPE_8G078900
Upregulated	T1 vs T5	PRUPE_8G079100
Upregulated	T1 vs T5	PRUPE_8G079200
Upregulated	T1 vs T5	PRUPE_8G079500
Upregulated	T1 vs T5	PRUPE_8G079600
Upregulated	T1 vs T5	PRUPE_8G079900
Upregulated	T1 vs T5	PRUPE_8G080100
Upregulated	T1 vs T5	PRUPE_8G080300
Upregulated	T1 vs T5	PRUPE_8G080600
Upregulated	T1 vs T5	PRUPE_8G080700
Upregulated	T1 vs T5	PRUPE_8G081100
Upregulated	T1 vs T5	PRUPE_8G081500
Upregulated	T1 vs T5	PRUPE_8G081700
Upregulated	T1 vs T5	PRUPE_8G082100
Upregulated	T1 vs T5	PRUPE_8G083400
Upregulated	T1 vs T5	PRUPE_8G083600
Upregulated	T1 vs T5	PRUPE_8G085400
Upregulated	T1 vs T5	PRUPE_8G087800
Upregulated	T1 vs T5	PRUPE_8G088400
Upregulated	T1 vs T5	PRUPE_8G088900
Upregulated	T1 vs T5	PRUPE_8G089500
Upregulated	T1 vs T5	PRUPE_8G093000
Upregulated	T1 vs T5	PRUPE_8G097000
Upregulated	T1 vs T5	PRUPE_8G098800
Upregulated	T1 vs T5	PRUPE_8G098900
Upregulated	T1 vs T5	PRUPE_8G107300
Upregulated	T1 vs T5	PRUPE_8G109000
Upregulated	T1 vs T5	PRUPE_8G112200
Upregulated	T1 vs T5	PRUPE_8G112400
Upregulated	T1 vs T5	PRUPE_8G112900
Upregulated	T1 vs T5	PRUPE_8G114200
Upregulated	T1 vs T5	PRUPE_8G114800
Upregulated	T1 vs T5	PRUPE_8G115100
Upregulated	T1 vs T5	PRUPE_8G115500
Upregulated	T1 vs T5	PRUPE_8G116300
Upregulated	T1 vs T5	PRUPE_8G116500
Upregulated	T1 vs T5	PRUPE_8G116600
Upregulated	T1 vs T5	PRUPE_8G121900
Upregulated	T1 vs T5	PRUPE_8G122000
Upregulated	T1 vs T5	PRUPE_8G122600
Upregulated	T1 vs T5	PRUPE_8G123200
Upregulated	T1 vs T5	PRUPE_8G123600
Upregulated	T1 vs T5	PRUPE_8G126000
Upregulated	T1 vs T5	PRUPE_8G127400
[truncated: 5,395 more rows]

## Sheet: Table S3
Table S3. GO-terms enriched in the genes that are correlated with 2-iP.
GO-ID	p-value	corr p-value	Description
6139	3.6665e-28	8.0642e-25	nucleobase
90304	5.4636e-28	8.0642e-25	nucleic acid metabolic process
34641	4.4516e-25	4.3804e-22	cellular nitrogen compound metabolic process
6807	2.1571e-23	1.592e-20	nitrogen compound metabolic process
16070	1.5209e-16	8.9797e-14	RNA metabolic process
5622	2.9402e-16	1.4466e-13	intracellular
6396	4.8781e-14	2.0572e-11	RNA processing
44424	7.3458e-14	2.7106e-11	intracellular part
5515	8.5411e-14	2.8015e-11	protein binding
9987	1.1102e-12	3.2774e-10	cellular process
6259	1.6043e-12	4.3054e-10	DNA metabolic process
5488	2.2775e-12	5.6027e-10	binding
44422	2.9416e-12	6.2025e-10	organelle part
44446	2.9416e-12	6.2025e-10	intracellular organelle part
43226	4.3152e-12	7.9615e-10	organelle
43229	4.3152e-12	7.9615e-10	intracellular organelle
10467	6.5139e-12	1.1311e-09	gene expression
43227	1.2523e-11	1.9456e-09	membrane-bounded organelle
43231	1.2523e-11	1.9456e-09	intracellular membrane-bounded organelle
44237	1.0022e-10	1.4792e-08	cellular metabolic process
44249	2.941e-10	4.1341e-08	cellular biosynthetic process
43566	1.3254e-09	1.7785e-07	structure-specific DNA binding
9058	2.788e-09	3.5783e-07	biosynthetic process
34470	9.0084e-09	1.108e-06	ncRNA processing
44427	1.5827e-08	1.8689e-06	chromosomal part
5694	2.9239e-08	3.3197e-06	chromosome
44260	3.2751e-08	3.5808e-06	cellular macromolecule metabolic process
6260	3.454e-08	3.6415e-06	DNA replication
5634	5.4598e-08	5.5577e-06	nucleus
3723	3.3598e-07	3.306e-05	RNA binding
8033	3.8218e-07	3.6393e-05	tRNA processing
34660	5.6896e-07	5.1795e-05	ncRNA metabolic process
3690	5.7901e-07	5.1795e-05	double-stranded DNA binding
9059	7.5826e-07	6.4113e-05	macromolecule biosynthetic process
33554	7.8003e-07	6.4113e-05	cellular response to stress
6974	7.8187e-07	6.4113e-05	response to DNA damage stimulus
3676	1.052e-06	8.3085e-05	nucleic acid binding
6281	1.0695e-06	8.3085e-05	DNA repair
34645	1.1838e-06	8.9603e-05	cellular macromolecule biosynthetic process
44428	2.4841e-06	0.00018332	nuclear part
4518	2.7487e-06	0.00019791	nuclease activity
44085	3.3626e-06	0.00023635	cellular component biogenesis
16043	5.058e-06	0.00034601	cellular component organization
51188	5.1574e-06	0.00034601	cofactor biosynthetic process
22613	5.9099e-06	0.00038769	ribonucleoprotein complex biogenesis
9451	7.3771e-06	0.00047342	RNA modification
32991	1.008e-05	0.00063313	macromolecular complex
16627	1.1197e-05	0.00068862	oxidoreductase activity
51716	1.2744e-05	0.00076776	cellular response to stimulus
46483	1.3662e-05	0.00080535	heterocycle metabolic process
8757	1.3914e-05	0.00080535	S-adenosylmethionine-dependent methyltransferase activity
8094	1.6013e-05	0.00090907	DNA-dependent ATPase activity
5737	1.8138e-05	0.0010102	cytoplasm
6399	3.2937e-05	0.0017407	tRNA metabolic process
43228	3.3021e-05	0.0017407	non-membrane-bounded organelle
43232	3.3021e-05	0.0017407	intracellular non-membrane-bounded organelle
32259	4.2178e-05	0.0021844	methylation
16779	4.6953e-05	0.0023897	nucleotidyltransferase activity
43234	5.1572e-05	0.0025803	protein complex
5739	5.2652e-05	0.0025905	mitochondrion
6725	5.916e-05	0.0028629	cellular aromatic compound metabolic process
19637	6.4673e-05	0.0030792	organophosphate metabolic process
8173	6.7586e-05	0.0031669	RNA methyltransferase activity
42254	7.3697e-05	0.0033993	ribosome biogenesis
44271	9.9685e-05	0.0045272	cellular nitrogen compound biosynthetic process
6644	0.00016416	0.0073423	phospholipid metabolic process
34061	0.00017289	0.0075055	DNA polymerase activity
6505	0.00017289	0.0075055	GPI anchor metabolic process
4003	0.00018451	0.0076756	ATP-dependent DNA helicase activity
42158	0.00018877	0.0076756	lipoprotein biosynthetic process
6497	0.00018877	0.0076756	protein amino acid lipidation
5623	0.00019079	0.0076756	cell
44464	0.00019079	0.0076756	cell part
7049	0.00019241	0.0076756	cell cycle
6352	0.00020529	0.0077925	transcription initiation
5871	0.0002059	0.0077925	kinesin complex
7018	0.0002059	0.0077925	microtubule-based movement
3777	0.0002059	0.0077925	microtubule motor activity
31974	0.00020922	0.0078178	membrane-enclosed lumen
6650	0.00023548	0.0086893	glycerophospholipid metabolic process
6350	0.00025523	0.0091884	transcription
6351	0.00025523	0.0091884	transcription
70013	0.00027328	0.009604	intracellular organelle lumen
43233	0.00027328	0.009604	organelle lumen
8415	0.00027995	0.0096096	acyltransferase activity
51276	0.00027995	0.0096096	chromosome organization
3887	0.00029242	0.009903	DNA-directed DNA polymerase activity
30384	0.00029521	0.009903	phosphoinositide metabolic process
32774	0.00030202	0.010018	RNA biosynthetic process
4725	0.00032004	0.010404	protein tyrosine phosphatase activity
5875	0.00032752	0.010404	microtubule associated complex
9108	0.00032776	0.010404	coenzyme biosynthetic process
3774	0.00032776	0.010404	motor activity
22402	0.0003974	0.01248	cell cycle process
42157	0.00040725	0.012655	lipoprotein metabolic process
46489	0.00049337	0.015123	phosphoinositide biosynthetic process
16874	0.00050338	0.015123	ligase activity
279	0.00050716	0.015123	M phase
22403	0.00050716	0.015123	cell cycle phase
46474	0.00052148	0.015394	glycerophospholipid biosynthetic process
43414	0.00054415	0.015904	macromolecule methylation
5575	0.00058097	0.016814	cellular_component
34404	0.0005965	0.016932	nucleobase
34654	0.0005965	0.016932	nucleobase
43933	0.00060573	0.01703	macromolecular complex subunit organization
42578	0.00069668	0.019402	phosphoric ester hydrolase activity
46486	0.00071081	0.01961	glycerolipid metabolic process
16879	0.00079964	0.021857	ligase activity
51641	0.00081074	0.021957	cellular localization
6506	0.00083014	0.022077	GPI anchor biosynthetic process
3697	0.00083014	0.022077	single-stranded DNA binding
65003	0.00083928	0.022121	macromolecular complex assembly
50794	0.00086011	0.022332	regulation of cellular process
785	0.00086243	0.022332	chromatin
8654	0.00098994	0.025411	phospholipid biosynthetic process
50789	0.0010541	0.026825	regulation of biological process
6325	0.0011283	0.028468	chromatin organization
18130	0.0011873	0.029703	heterocycle biosynthetic process
51186	0.0012289	0.030485	cofactor metabolic process
228	0.0013236	0.03256	nuclear chromosome
9123	0.0013682	0.033106	nucleoside monophosphate metabolic process
9124	0.0013682	0.033106	nucleoside monophosphate biosynthetic process
15631	0.0014702	0.034999	tubulin binding
8017	0.0014702	0.034999	microtubule binding
44444	0.001489	0.035163	cytoplasmic part
65007	0.0015237	0.035699	biological regulation
51726	0.0016526	0.038413	regulation of cell cycle
8175	0.0018289	0.042179	tRNA methyltransferase activity
22607	0.0019466	0.044423	cellular component assembly
6364	0.0019563	0.044423	rRNA processing
9165	0.0020338	0.04583	nucleotide biosynthetic process
31981	0.0020651	0.046182	nuclear lumen
16072	0.0021101	0.046835	rRNA metabolic process
51649	0.0021531	0.047092	establishment of localization in cell
44255	0.0021687	0.047092	cellular lipid metabolic process
9156	0.0022014	0.047092	ribonucleoside monophosphate biosynthetic process
9161	0.0022014	0.047092	ribonucleoside monophosphate metabolic process
8138	0.0022014	0.047092	protein tyrosine/serine/threonine phosphatase activity
16071	0.0022609	0.048015	mRNA metabolic process

## Sheet: Table S4
Table S4. GO-terms enriched in the genes that are correlated with JA-Ile.
GO-ID	p-value	corr p-value	Description
9261	0.0004132	0.032519	ribonucleotide catabolic process
6195	0.0004132	0.032519	purine nucleotide catabolic process
9146	0.0004132	0.032519	purine nucleoside triphosphate catabolic process
9154	0.0004132	0.032519	purine ribonucleotide catabolic process
9203	0.0004132	0.032519	ribonucleoside triphosphate catabolic process
9207	0.0004132	0.032519	purine ribonucleoside triphosphate catabolic process
9143	0.00045859	0.032519	nucleoside triphosphate catabolic process
55085	0.00046977	0.032519	transmembrane transport
9166	0.00050812	0.032519	nucleotide catabolic process
34655	0.00068448	0.035842	nucleobase, nucleoside, nucleotide and nucleic acid catabolic process
34656	0.00068448	0.035842	nucleobase, nucleoside and nucleotide catabolic process
7010	0.00087581	0.042039	cytoskeleton organization
15698	0.0010443	0.045482	inorganic anion transport
6886	0.0011055	0.045482	intracellular protein transport
44270	0.001193	0.04581	cellular nitrogen compound catabolic process
46700	0.0013024	0.046885	heterocycle catabolic process

## Sheet: Table S5
Table S5. GO-terms enriched in the genes that are correlated with GA7.
GO-ID	p-value	corr p-value	Description
15979	4.5113e-05	0.015794	photosynthesis
6091	5.3448e-05	0.015794	generation of precursor metabolites and energy
9765	0.0002188	0.043104	photosynthesis, light harvesting

## Sheet: Table S6
Table S6. GO-terms enriched in the genes that are correlated with GA4.
GO-ID	p-value	corr p-value	Description
34645	0.00036675	0.043705	cellular macromolecule biosynthetic process
9059	0.00039139	0.043705	macromolecule biosynthetic process
51273	0.00060561	0.043705	beta-glucan metabolic process
51274	0.00060561	0.043705	beta-glucan biosynthetic process
6074	0.00060561	0.043705	1,3-beta-glucan metabolic process
6075	0.00060561	0.043705	1,3-beta-glucan biosynthetic process

## Sheet: Table S7
Table S7. GO-terms enriched in the genes that are correlated with tZ.
GO-ID	p-value	corr p-value	Description
34645	7.9039e-06	0.0020852	cellular macromolecule biosynthetic process
9059	8.5282e-06	0.0020852	macromolecule biosynthetic process
6412	2.1394e-05	0.0034871	translation
44249	5.2034e-05	0.0063611	cellular biosynthetic process
9058	0.0001805	0.017653	biosynthetic process
